# Supplementary material for: Feature Architecture-Aware Ortholog Search With fDOG Reveals the Distribution of Plant Cell Wall-Degrading Enzymes Across Life
Source: Mol Biol Evol. 2025 Jun 9;42(6):msaf120. doi: 10.1093/molbev/msaf120 (PMC12198962; doi:10.1093/molbev/msaf120)
Supplement: msaf120_Supplementary_Data [file msaf120_supplementary_data.zip]

Archive with 3 entries (3 files):
- Fig-S14-UMAP-all_76-03.html
- SupplementaryTables-S1-S8.xlsx
- tran_supplementary_material_rev1.pdf
