# Supplementary material for: Feature Architecture-Aware Ortholog Search With fDOG Reveals the Distribution of Plant Cell Wall-Degrading Enzymes Across Life
Source: Mol Biol Evol. 2025 Jun 9;42(6):msaf120. doi: 10.1093/molbev/msaf120 (PMC12198962; doi:10.1093/molbev/msaf120)
Supplement: msaf120_Supplementary_Data [file msaf120_supplementary_data.zip › SupplementaryTables-S1-S8.xlsx]

## Sheet: Table S1
Table S1. Topology testing of core orthologous groups with ML trees differing from the accepted species phylogeny
Gene ID	delta log-Likelihood	P_value	P-value after BH correction
A0A075B704	10.78	0.01	0.32
A0A075B6Y9	3.26	0.07	0.32
A0A075B6X0	4.14	0.08	0.32
Q15940	4.56	0.08	0.32
Q8N782	5.97	0.08	0.32
A0A075B6V1	4.04	0.08	0.32
A0A0J9YXG5	5.02	0.09	0.32
A0A0A0MT93	2.5	0.16	0.35
A0A075B700	1.88	0.16	0.35
A0N4X5	2.5	0.17	0.35
A0A0A0MT92	2.33	0.17	0.35
A0A087WU04	1.58	0.24	0.41
A0A075B6V3	1.09	0.35	0.53
A0PJZ0	0.04	0.44	0.53
Q9BZA0	0.05	0.47	0.53
Q86YR6	0	0.47	0.53
Q9H963	0	0.48	0.53
Q6ZTB9	0	0.48	0.53
P0DPK4	0	0.49	0.53
Q8NF67	0	0.51	0.53

## Sheet: Table S2
Table S2. pPCD set used in this analysis
Group	Phyloprofile ID	Enzyme category	Family	Subfamily	NCBI Accession	Seed taxon	NCBI ID	Description	Representative	Exclusion reason$
Cellulase	GH1_QRW24047.1	GH	1		QRW24047.1	Rhizoctonia solani AG-1 IA	456999	glycoside hydrolase family 1 protein	True
Cellulase	GH1_QRW26028.1	GH	1		QRW26028.1	Rhizoctonia solani AG-1 IA	456999	glycoside hydrolase family 1 protein	False	Paralog
Cellulase	GH2_QRW19045.1	GH	2		QRW19045.1	Rhizoctonia solani AG-1 IA	456999	beta-mannosidase	False	Paralog
Cellulase	GH2_QRW25365.1	GH	2		QRW25365.1	Rhizoctonia solani AG-1 IA	456999	beta-mannosidase	True
Cellulase	GH3_QRW16158.1	GH	3		QRW16158.1	Rhizoctonia solani AG-1 IA	456999	glycoside hydrolase family 3 protein	True
Cellulase	GH3_QRW16600.1	GH	3		QRW16600.1	Rhizoctonia solani AG-1 IA	456999	glycoside hydrolase family 3 protein	False	Paralog
Cellulase	GH3_QRW19569.1	GH	3		QRW19569.1	Rhizoctonia solani AG-1 IA	456999	glycoside hydrolase family 3 protein	False	Paralog
Cellulase	GH3_QRW20458.1	GH	3		QRW20458.1	Rhizoctonia solani AG-1 IA	456999	glycoside hydrolase family 3 protein	False	Paralog
Cellulase	GH3_QRW20794.1	GH	3		QRW20794.1	Rhizoctonia solani AG-1 IA	456999	glycoside hydrolase family 3 protein	False	Paralog
Cellulase	GH3_QRW20795.1	GH	3		QRW20795.1	Rhizoctonia solani AG-1 IA	456999	glycoside hydrolase family 3 protein	False	Paralog
Cellulase	GH3_QRW20796.1	GH	3		QRW20796.1	Rhizoctonia solani AG-1 IA	456999	glycoside hydrolase family 3 protein	False	Paralog
Cellulase	GH3_QRW22340.1	GH	3		QRW22340.1	Rhizoctonia solani AG-1 IA	456999	glycoside hydrolase family 3 protein	False	Paralog
Cellulase	GH3_QRW26513.1	GH	3		QRW26513.1	Rhizoctonia solani AG-1 IA	456999	glycoside hydrolase family 3 protein	False	Paralog
Cellulase	GH3_QRW26541.1	GH	3		QRW26541.1	Rhizoctonia solani AG-1 IA	456999	glycoside hydrolase family 3 protein	False	Paralog
Cellulase	GH3_QRW27037.1	GH	3		QRW27037.1	Rhizoctonia solani AG-1 IA	456999	glycoside hydrolase family 3 protein	True
Cellulase	GH3_QRW27424.1	GH	3		QRW27424.1	Rhizoctonia solani AG-1 IA	456999	glycoside hydrolase family 3 protein	False	Paralog
Cellulase	GH5_4_QRW17770.1	GH	5	4	QRW17770.1	Rhizoctonia solani AG-1 IA	456999	Cellulase (glycosyl hydrolase family 5 protein)	False	Paralog
Cellulase	GH5_4_QRW17797.1	GH	5	4	QRW17797.1	Rhizoctonia solani AG-1 IA	456999	Cellulase (glycosyl hydrolase family 5 protein)	True
Cellulase	GH5_5_QRW22801.1	GH	5	5	QRW22801.1	Rhizoctonia solani AG-1 IA	456999	Cellulase (glycosyl hydrolase family 5 protein)	False	Paralog
Cellulase	GH5_5_QRW24136.1	GH	5	5	QRW24136.1	Rhizoctonia solani AG-1 IA	456999	Cellulase (glycosyl hydrolase family 5 protein)	False	Paralog
Cellulase	GH5_5_QRW24137.1	GH	5	5	QRW24137.1	Rhizoctonia solani AG-1 IA	456999	Cellulase (glycosyl hydrolase family 5 protein)	False	Paralog
Cellulase	GH5_5_QRW25125.1	GH	5	5	QRW25125.1	Rhizoctonia solani AG-1 IA	456999	Cellulase (glycosyl hydrolase family 5 protein)	False	Paralog
Cellulase	GH5_5_QRW25126.1	GH	5	5	QRW25126.1	Rhizoctonia solani AG-1 IA	456999	Cellulase (glycosyl hydrolase family 5 protein)	False	Paralog
Cellulase	GH5_5_QRW25979.1	GH	5	5	QRW25979.1	Rhizoctonia solani AG-1 IA	456999	Cellulase (glycosyl hydrolase family 5 protein)	True
Cellulase	GH5_7_QRW21349.1	GH	5	7	QRW21349.1	Rhizoctonia solani AG-1 IA	456999	alginate lyase	False	Paralog
Cellulase	GH5_7_QRW21487.1	GH	5	7	QRW21487.1	Rhizoctonia solani AG-1 IA	456999	Cellulase (glycosyl hydrolase family 5 protein)	False	Paralog
Cellulase	GH5_7_QRW21488.1	GH	5	7	QRW21488.1	Rhizoctonia solani AG-1 IA	456999	Cellulase (glycosyl hydrolase family 5 protein)	False	Paralog
Cellulase	GH5_7_QRW26055.1	GH	5	7	QRW26055.1	Rhizoctonia solani AG-1 IA	456999	Cellulase (glycosyl hydrolase family 5 protein)	True
Cellulase	GH5_9_QRW16681.1	GH	5	9	QRW16681.1	Rhizoctonia solani AG-1 IA	456999	Cellulase (glycosyl hydrolase family 5 protein)	False	Paralog
Cellulase	GH5_9_QRW18136.1	GH	5	9	QRW18136.1	Rhizoctonia solani AG-1 IA	456999	Cellulase (glycosyl hydrolase family 5 protein)	False	Paralog
Cellulase	GH5_9_QRW18432.1	GH	5	9	QRW18432.1	Rhizoctonia solani AG-1 IA	456999	Cellulase (glycosyl hydrolase family 5 protein)	False	Paralog
Cellulase	GH5_9_QRW22725.1	GH	5	9	QRW22725.1	Rhizoctonia solani AG-1 IA	456999	Cellulase (glycosyl hydrolase family 5 protein)	True
Cellulase	GH5_9_QRW25424.1	GH	5	9	QRW25424.1	Rhizoctonia solani AG-1 IA	456999	Cellulase (glycosyl hydrolase family 5 protein)	False	Paralog
Cellulase	GH5_9_QRW26749.1	GH	5	9	QRW26749.1	Rhizoctonia solani AG-1 IA	456999	Cellulase (glycosyl hydrolase family 5 protein)	False	Paralog
Cellulase	GH5_9_QRW26750.1	GH	5	9	QRW26750.1	Rhizoctonia solani AG-1 IA	456999	Cellulase (glycosyl hydrolase family 5 protein)	False	Paralog
Cellulase	GH5_9_QRW26752.1	GH	5	9	QRW26752.1	Rhizoctonia solani AG-1 IA	456999	Cellulase (glycosyl hydrolase family 5 protein)	False	Paralog
Cellulase	GH5_9_QRW26753.1	GH	5	9	QRW26753.1	Rhizoctonia solani AG-1 IA	456999	Cellulase (glycosyl hydrolase family 5 protein)	False	Paralog
Cellulase	GH5_10_XP_012938873.1	GH	5	10	XP_012938873.1	Aplysia californica	6500	mannan endo-1,4-beta-mannosidase	False	Paralog
Cellulase	GH5_12_QRW26702.1	GH	5	12	QRW26702.1	Rhizoctonia solani AG-1 IA	456999	Cellulase (glycosyl hydrolase family 5 protein)	True
Cellulase	GH5_12_QRW26713.1	GH	5	12	QRW26713.1	Rhizoctonia solani AG-1 IA	456999	Cellulase (glycosyl hydrolase family 5 protein)	True
Cellulase	GH5_15_QRW22467.1	GH	5	15	QRW22467.1	Rhizoctonia solani AG-1 IA	456999	Cellulase (glycosyl hydrolase family 5 protein)	True	Paralog
Cellulase	GH5_15_QRW22468.1	GH	5	15	QRW22468.1	Rhizoctonia solani AG-1 IA	456999	Cellulase (glycosyl hydrolase family 5 protein)	False	Paralog
Cellulase	GH5_15_QRW22469.1	GH	5	15	QRW22469.1	Rhizoctonia solani AG-1 IA	456999	Cellulase (glycosyl hydrolase family 5 protein)	False	Paralog
Cellulase	GH5_15_QRW22470.1	GH	5	15	QRW22470.1	Rhizoctonia solani AG-1 IA	456999	Cellulase (glycosyl hydrolase family 5 protein)	False	Paralog
Cellulase	GH5_15_QRW22487.1	GH	5	15	QRW22487.1	Rhizoctonia solani AG-1 IA	456999	Cellulase (glycosyl hydrolase family 5 protein)	False	Paralog
Cellulase	GH5_22_QRW18115.1	GH	5	22	QRW18115.1	Rhizoctonia solani AG-1 IA	456999	Cellulase (glycosyl hydrolase family 5 protein)	False	Paralog
Cellulase	GH5_22_QRW18116.1	GH	5	22	QRW18116.1	Rhizoctonia solani AG-1 IA	456999	Cellulase (glycosyl hydrolase family 5 protein)	True
Cellulase	GH5_31_QRW22104.1	GH	5	31	QRW22104.1	Rhizoctonia solani AG-1 IA	456999	hypothetical protein	False	Paralog
Cellulase	GH5_50_QRW19356.1	GH	5	50	QRW19356.1	Rhizoctonia solani AG-1 IA	456999	Cellulase (glycosyl hydrolase family 5 protein)	True
Cellulase	GH6_QRW22644.1	GH	6		QRW22644.1	Rhizoctonia solani AG-1 IA	456999	glycoside hydrolase family 6 protein	True
Cellulase	GH6_QRW22651.1	GH	6		QRW22651.1	Rhizoctonia solani AG-1 IA	456999	glycoside hydrolase family 6 protein	True
Cellulase	GH6_QRW27543.1	GH	6		QRW27543.1	Rhizoctonia solani AG-1 IA	456999	glycoside hydrolase family 6 protein	False	Paralog
Cellulase	GH7_QRW15602.1	GH	7		QRW15602.1	Rhizoctonia solani AG-1 IA	456999	beta-1,4-D-glucan cellobiohydrolase	True
Cellulase	GH7_QRW15719.1	GH	7		QRW15719.1	Rhizoctonia solani AG-1 IA	456999	beta-1,4-D-glucan cellobiohydrolase	False	Paralog
Cellulase	GH7_QRW15745.1	GH	7		QRW15745.1	Rhizoctonia solani AG-1 IA	456999	beta-1,4-D-glucan cellobiohydrolase	False	Paralog
Cellulase	GH7_QRW15747.1	GH	7		QRW15747.1	Rhizoctonia solani AG-1 IA	456999	beta-1,4-D-glucan cellobiohydrolase	False	Paralog
Cellulase	GH7_QRW20778.1	GH	7		QRW20778.1	Rhizoctonia solani AG-1 IA	456999	beta-1,4-D-glucan cellobiohydrolase	False	Paralog
Cellulase	GH7_QRW24005.1	GH	7		QRW24005.1	Rhizoctonia solani AG-1 IA	456999	beta-1,4-D-glucan cellobiohydrolase	False	Paralog
Cellulase	GH7_QRW24021.1	GH	7		QRW24021.1	Rhizoctonia solani AG-1 IA	456999	beta-1,4-D-glucan cellobiohydrolase	False	Paralog
Cellulase	GH7_QRW24024.1	GH	7		QRW24024.1	Rhizoctonia solani AG-1 IA	456999	beta-1,4-D-glucan cellobiohydrolase	False	Paralog
Cellulase	GH7_QRW24054.1	GH	7		QRW24054.1	Rhizoctonia solani AG-1 IA	456999	beta-1,4-D-glucan cellobiohydrolase	False	Paralog
Cellulase	GH7_QRW24065.1	GH	7		QRW24065.1	Rhizoctonia solani AG-1 IA	456999	beta-1,4-D-glucan cellobiohydrolase	False	Paralog
Cellulase	GH8_ALX08975.1	GH	8		ALX08975.1	Acetivibrio thermocellus AD2	1138384	Licheninase, Cellulase	True
Cellulase	GH9_QRW16024.1	GH	9		QRW16024.1	Rhizoctonia solani AG-1 IA	456999	endoglucanase	True
Cellulase	GH9_QRW16025.1	GH	9		QRW16025.1	Rhizoctonia solani AG-1 IA	456999	endoglucanase	False	Paralog
Cellulase	GH9_QRW19354.1	GH	9		QRW19354.1	Rhizoctonia solani AG-1 IA	456999	endoglucanase	True
Cellulase	GH10_QRW19256.1	GH	10		QRW19256.1	Rhizoctonia solani AG-1 IA	456999	endo-beta-1,4-xylanase	True
Cellulase	GH10_QRW19862.1	GH	10		QRW19862.1	Rhizoctonia solani AG-1 IA	456999	endo-beta-1,4-xylanase	False	Paralog
Cellulase	GH10_QRW19865.1	GH	10		QRW19865.1	Rhizoctonia solani AG-1 IA	456999	endo-beta-1,4-xylanase	False	Paralog
Cellulase	GH10_QRW19908.1	GH	10		QRW19908.1	Rhizoctonia solani AG-1 IA	456999	endo-beta-1,4-xylanase	False	Paralog
Cellulase	GH10_QRW19954.1	GH	10		QRW19954.1	Rhizoctonia solani AG-1 IA	456999	endo-beta-1,4-xylanase	False	Paralog
Cellulase	GH10_QRW22205.1	GH	10		QRW22205.1	Rhizoctonia solani AG-1 IA	456999	endo-beta-1,4-xylanase	False	Paralog
Cellulase	GH10_QRW22206.1	GH	10		QRW22206.1	Rhizoctonia solani AG-1 IA	456999	endo-beta-1,4-xylanase	False	Paralog
Cellulase	GH10_QRW22755.1	GH	10		QRW22755.1	Rhizoctonia solani AG-1 IA	456999	glycoside hydrolase family 10 protein	True
Cellulase	GH10_QRW25572.1	GH	10		QRW25572.1	Rhizoctonia solani AG-1 IA	456999	endo-beta-1,4-xylanase	False	Paralog
Cellulase	GH12_QRW15727.1	GH	12		QRW15727.1	Rhizoctonia solani AG-1 IA	456999	endoglucanase cel12C	True
Cellulase	GH12_QRW15728.1	GH	12		QRW15728.1	Rhizoctonia solani AG-1 IA	456999	Lipase (class 3)	True
Cellulase	GH12_QRW23323.1	GH	12		QRW23323.1	Rhizoctonia solani AG-1 IA	456999	endoglucanase cel12C	False	Paralog
Cellulase	GH12_QRW23340.1	GH	12		QRW23340.1	Rhizoctonia solani AG-1 IA	456999	endoglucanase cel12C	False	Paralog
Cellulase	GH16_1_QRW16739.1	GH	16	1	QRW16739.1	Rhizoctonia solani AG-1 IA	456999	peroxisomal targeting signal 2 receptor	False	FA
Cellulase	GH16_1_QRW19024.1	GH	16	1	QRW19024.1	Rhizoctonia solani AG-1 IA	456999	glycoside hydrolase family 16 protein	False	Paralog
Cellulase	GH16_1_QRW19027.1	GH	16	1	QRW19027.1	Rhizoctonia solani AG-1 IA	456999	glycoside hydrolase family 16 protein	False	Paralog
Cellulase	GH16_1_QRW19114.1	GH	16	1	QRW19114.1	Rhizoctonia solani AG-1 IA	456999	glycoside hydrolase family 16 protein	False	Paralog
Cellulase	GH16_1_QRW19217.1	GH	16	1	QRW19217.1	Rhizoctonia solani AG-1 IA	456999	WSC domain protein	False	Paralog
Cellulase	GH16_1_QRW19508.1	GH	16	1	QRW19508.1	Rhizoctonia solani AG-1 IA	456999	endo-1,3(4)-beta-glucanase	False	Paralog
Cellulase	GH16_1_QRW19509.1	GH	16	1	QRW19509.1	Rhizoctonia solani AG-1 IA	456999	glycoside hydrolase family 16 protein	False	Paralog
Cellulase	GH16_1_QRW19682.1	GH	16	1	QRW19682.1	Rhizoctonia solani AG-1 IA	456999	glycoside hydrolase family 16 protein	True
Cellulase	GH16_1_QRW20716.1	GH	16	1	QRW20716.1	Rhizoctonia solani AG-1 IA	456999	glycoside hydrolase family 16 protein	False	Paralog
Cellulase	GH16_1_QRW21271.1	GH	16	1	QRW21271.1	Rhizoctonia solani AG-1 IA	456999	glycoside hydrolase family 16 protein	False	Paralog
Cellulase	GH16_1_QRW21843.1	GH	16	1	QRW21843.1	Rhizoctonia solani AG-1 IA	456999	peptidyl-prolyl cis-trans isomerase, cyclophilin-type protein	False	FA
Cellulase	GH16_1_QRW26728.1	GH	16	1	QRW26728.1	Rhizoctonia solani AG-1 IA	456999	glycoside hydrolase family 16 protein	False	Paralog
Cellulase	GH16_2_QRW17880.1	GH	16	2	QRW17880.1	Rhizoctonia solani AG-1 IA	456999	glycoside hydrolase family 16 protein	False	Paralog
Cellulase	GH16_2_QRW18608.1	GH	16	2	QRW18608.1	Rhizoctonia solani AG-1 IA	456999	glycoside hydrolase family 16 protein	False	Paralog
Cellulase	GH16_2_QRW19069.1	GH	16	2	QRW19069.1	Rhizoctonia solani AG-1 IA	456999	Beta-glucan synthesis-associated protein (SKN1)	False	Paralog
Cellulase	GH16_2_QRW19070.1	GH	16	2	QRW19070.1	Rhizoctonia solani AG-1 IA	456999	glycoside hydrolase family 16 protein	False	Paralog
Cellulase	GH16_2_QRW20409.1	GH	16	2	QRW20409.1	Rhizoctonia solani AG-1 IA	456999	glycoside hydrolase family 16 protein	False	Paralog
Cellulase	GH16_2_QRW20643.1	GH	16	2	QRW20643.1	Rhizoctonia solani AG-1 IA	456999	glycoside hydrolase family 16 protein	False	Paralog
Cellulase	GH16_2_QRW21637.1	GH	16	2	QRW21637.1	Rhizoctonia solani AG-1 IA	456999	glycoside hydrolase family 16 protein	False	Paralog
Cellulase	GH16_2_QRW24674.1	GH	16	2	QRW24674.1	Rhizoctonia solani AG-1 IA	456999	glycoside hydrolase family 16 protein	False	FA
Cellulase	GH16_2_QRW27364.1	GH	16	2	QRW27364.1	Rhizoctonia solani AG-1 IA	456999	Beta-glucan synthesis-associated protein (SKN1)	False	Paralog
Cellulase	GH16_19_QRW19139.1	GH	16	19	QRW19139.1	Rhizoctonia solani AG-1 IA	456999	glycoside hydrolase family 16 protein	True
Cellulase	GH16_QRW16832.1	GH	16		QRW16832.1	Rhizoctonia solani AG-1 IA	456999	glycoside hydrolase family 16 protein	False	Paralog
Cellulase	GH16_QRW22852.1	GH	16		QRW22852.1	Rhizoctonia solani AG-1 IA	456999	glycoside hydrolase family 16 protein	True
Cellulase	GH16_QRW22853.1	GH	16		QRW22853.1	Rhizoctonia solani AG-1 IA	456999	glycoside hydrolase family 16 protein	False	Paralog
Cellulase	GH17_QRW17901.1	GH	17		QRW17901.1	Rhizoctonia solani AG-1 IA	456999	DnaJ domain protein	True
Cellulase	GH17_QRW20708.1	GH	17		QRW20708.1	Rhizoctonia solani AG-1 IA	456999	glycoside hydrolase family 17 protein	True
Cellulase	GH26_ALX07411.1	GH	26		ALX07411.1	Acetivibrio thermocellus AD2	1138384	Mannan endo-1,4-beta-mannosidase, Cellulase	True
Cellulase	GH26_ALX09217.1	GH	26		ALX09217.1	Acetivibrio thermocellus AD2	1138384	Mannan endo-1,4-beta-mannosidase, Cellulase	True
Cellulase	GH26_ALX09255.1	GH	26		ALX09255.1	Acetivibrio thermocellus AD2	1138384	glycoside hydrolase family 5	True
Cellulase	GH30_3_QRW16783.1	GH	30	3	QRW16783.1	Rhizoctonia solani AG-1 IA	456999	glycoside hydrolase family 30 protein	True
Cellulase	GH30_QRW24543.1	GH	30		QRW24543.1	Rhizoctonia solani AG-1 IA	456999	Cellulase (glycosyl hydrolase family 5 protein)	True
Cellulase	GH39_ALX09806.1	GH	39		ALX09806.1	Acetivibrio thermocellus AD2	1138384	Carbohydrate binding family 6	True
Cellulase	GH44_ALX08608.1	GH	44		ALX08608.1	Acetivibrio thermocellus AD2	1138384	Cellulose 1,4-beta-cellobiosidase, Cellulase	True
Cellulase	GH45_1_QRW26229.1	GH	45	1	QRW26229.1	Rhizoctonia solani AG-1 IA	456999	glycoside hydrolase family 45 protein	False	Paralog
Cellulase	GH45_1_QRW26230.1	GH	45	1	QRW26230.1	Rhizoctonia solani AG-1 IA	456999	glycoside hydrolase family 45 protein	True
Cellulase	GH45_4_QRW21289.1	GH	45	4	QRW21289.1	Rhizoctonia solani AG-1 IA	456999	hypothetical protein	True
Cellulase	GH48_ALX09176.1	GH	48		ALX09176.1	Acetivibrio thermocellus AD2	1138384	Cellulose 1,4-beta-cellobiosidase	True
Cellulase	GH48_ALX09761.1	GH	48		ALX09761.1	Acetivibrio thermocellus AD2	1138384	glycoside hydrolase family 48	True
Cellulase	GH51_1_QRW18479.1	GH	51	1	QRW18479.1	Rhizoctonia solani AG-1 IA	456999	major facilitator superfamily transporter	True
Cellulase	GH51_2_QRW22033.1	GH	51	2	QRW22033.1	Rhizoctonia solani AG-1 IA	456999	alpha-L-arabinofuranosidase	True
Cellulase	GH51_2_QRW22132.1	GH	51	2	QRW22132.1	Rhizoctonia solani AG-1 IA	456999	alpha-L-arabinofuranosidase	False	Paralog
Cellulase	GH51_2_QRW22189.1	GH	51	2	QRW22189.1	Rhizoctonia solani AG-1 IA	456999	alpha-L-arabinofuranosidase	False	Paralog
Cellulase	GH51_2_QRW22317.1	GH	51	2	QRW22317.1	Rhizoctonia solani AG-1 IA	456999	alpha-L-arabinofuranosidase	False	Paralog
Cellulase	GH55_2_QRW16736.1	GH	55	2	QRW16736.1	Rhizoctonia solani AG-1 IA	456999	exo-beta-1,3-glucanase	True
Cellulase	GH55_2_QRW16737.1	GH	55	2	QRW16737.1	Rhizoctonia solani AG-1 IA	456999	exo-beta-1,3-glucanase	False	Paralog
Cellulase	GH64_QKD55153.1	GH	64		QKD55153.1	Fusarium oxysporum Fo47	660027	hypothetical protein	False	Paralog
Cellulase	GH64_QKD57507.2	GH	64		QKD57507.2	Fusarium oxysporum Fo47	660027	hypothetical protein	True
Cellulase	GH64_QKD57567.2	GH	64		QKD57567.2	Fusarium oxysporum Fo47	660027	hypothetical protein	False	Paralog
Cellulase	GH64_QKD58554.1	GH	64		QKD58554.1	Fusarium oxysporum Fo47	660027	hypothetical protein	True
Cellulase	GH74_QRW16773.1	GH	74		QRW16773.1	Rhizoctonia solani AG-1 IA	456999	vacuolar protein sorting-associated protein	False	Paralog
Cellulase	GH74_QRW20426.1	GH	74		QRW20426.1	Rhizoctonia solani AG-1 IA	456999	glycoside hydrolase family 74 protein	True
Cellulase	GH81_QKD56309.1	GH	81		QKD56309.1	Fusarium oxysporum Fo47	660027	endo-1,3(4)-beta-glucanase	True
Cellulase	GH116_ADB52396.1	GH	116		ADB52396.1	Conexibacter woesei DSM 14684	469383	protein of unknown function DUF608	True
Cellulase	GH124_ALX08796.1	GH	124		ALX08796.1	Acetivibrio thermocellus AD2	1138384	Dockerin type 1 protein	False	FA
Cellulase	GH128_QRW16590.1	GH	128		QRW16590.1	Rhizoctonia solani AG-1 IA	456999	glycoside hydrolase family 128 protein	False	Paralog
Cellulase	GH128_QRW18084.1	GH	128		QRW18084.1	Rhizoctonia solani AG-1 IA	456999	glycoside hydrolase family 128 protein	False	Paralog
Cellulase	GH128_QRW18428.1	GH	128		QRW18428.1	Rhizoctonia solani AG-1 IA	456999	glycoside hydrolase family 128 protein	False	Paralog
Cellulase	GH128_QRW18429.1	GH	128		QRW18429.1	Rhizoctonia solani AG-1 IA	456999	glycoside hydrolase family 128 protein	True
Cellulase	GH128_QRW19219.1	GH	128		QRW19219.1	Rhizoctonia solani AG-1 IA	456999	glycoside hydrolase family 128 protein	False	Paralog
Cellulase	GH128_QRW19736.1	GH	128		QRW19736.1	Rhizoctonia solani AG-1 IA	456999	glycoside hydrolase family 128 protein	False	Paralog
Cellulase	GH128_QRW20133.1	GH	128		QRW20133.1	Rhizoctonia solani AG-1 IA	456999	glycoside hydrolase family 128 protein	False	Paralog
Cellulase	GH128_QRW23777.1	GH	128		QRW23777.1	Rhizoctonia solani AG-1 IA	456999	glycoside hydrolase family 128 protein	False	Paralog
Cellulase	GH131_QRW16484.1	GH	131		QRW16484.1	Rhizoctonia solani AG-1 IA	456999	glycoside hydrolase family 131 protein	True
Cellulase	GH131_QRW19984.1	GH	131		QRW19984.1	Rhizoctonia solani AG-1 IA	456999	carbohydrate-binding module family 1 protein	False	Paralog
Cellulase	GH131_QRW22550.1	GH	131		QRW22550.1	Rhizoctonia solani AG-1 IA	456999	glycoside hydrolase family 131 protein	True
Hemicellulase	GH4_BAV13120.1	GH	4		BAV13120.1	Clostridium cellulovorans 743B	573061	alpha-galactosidase	True
Hemicellulase	GH4_BAV13126.1	GH	4		BAV13126.1	Clostridium cellulovorans 743B	573061	alpha-galactosidase	True
Hemicellulase	GH11_ABF50866.1	GH	11		ABF50866.1	Aspergillus nidulans FGSC A4	227321	endo-beta-1,4-xylanase	True
Hemicellulase	GH11_CAA90074.1	GH	11		CAA90074.1	Aspergillus nidulans FGSC A4	227321	xylanase	False	Paralog
Hemicellulase	GH11_EAA59821.1	GH	11		EAA59821.1	Aspergillus nidulans FGSC A4	227321	XYN1_EMENI Endo-1,4-beta-xylanase 1 precursor (Xylanase 1) (1,4-beta-D-xylan xylanohydrolase 1)	False	Paralog
Hemicellulase	GH11_EAA66432.1	GH	11		EAA66432.1	Aspergillus nidulans FGSC A4	227321	XYN2_EMENI Endo-1,4-beta-xylanase 2 precursor (Xylanase 2) (1,4-beta-D-xylan xylanohydrolase 2)	False	Paralog
Hemicellulase	GH27_QRW17738.1	GH	27		QRW17738.1	Rhizoctonia solani AG-1 IA	456999	hypothetical protein	True
Hemicellulase	GH27_QRW20410.1	GH	27		QRW20410.1	Rhizoctonia solani AG-1 IA	456999	glycoside hydrolase family 27 protein	False	Paralog
Hemicellulase	GH27_QRW23353.1	GH	27		QRW23353.1	Rhizoctonia solani AG-1 IA	456999	hypothetical protein	False	Paralog
Hemicellulase	GH27_QRW24696.1	GH	27		QRW24696.1	Rhizoctonia solani AG-1 IA	456999	hypothetical protein	False	Paralog
Hemicellulase	GH36_QRW25537.1	GH	36		QRW25537.1	Rhizoctonia solani AG-1 IA	456999	raffinose synthase or seed inhibition domain-containing protein	True
Hemicellulase	GH43_26_QRW17281.1	GH	43	26	QRW17281.1	Rhizoctonia solani AG-1 IA	456999	glycoside hydrolase family 43 protein	False	Paralog
Hemicellulase	GH43_26_QRW25555.1	GH	43	26	QRW25555.1	Rhizoctonia solani AG-1 IA	456999	aldehyde dehydrogenase family protein	True
Hemicellulase	GH43_26_QRW25588.1	GH	43	26	QRW25588.1	Rhizoctonia solani AG-1 IA	456999	glycoside hydrolase family 43 protein	True
Hemicellulase	GH43_QRW15720.1	GH	43		QRW15720.1	Rhizoctonia solani AG-1 IA	456999	glycoside hydrolase family 43 protein	False	FA
Hemicellulase	GH54_EAA64278.1	GH	54		EAA64278.1	Aspergillus nidulans FGSC A4	227321	hypothetical protein	True
Hemicellulase	GH62_EAA59562.1	GH	62		EAA59562.1	Aspergillus nidulans FGSC A4	227321	hypothetical protein	True
Hemicellulase	GH62_EAA62979.1	GH	62		EAA62979.1	Aspergillus nidulans FGSC A4	227321	hypothetical protein	False	Paralog
Hemicellulase	GH67_EAA66353.1	GH	67		EAA66353.1	Aspergillus nidulans FGSC A4	227321	hypothetical protein	True
Pectinase	CE8_QRW19403.1	CE	8		QRW19403.1	Rhizoctonia solani AG-1 IA	456999	pectinesterase	False	Paralog
Pectinase	CE8_QRW19404.1	CE	8		QRW19404.1	Rhizoctonia solani AG-1 IA	456999	pectinesterase	False	Paralog
Pectinase	CE8_QRW20161.1	CE	8		QRW20161.1	Rhizoctonia solani AG-1 IA	456999	pectinesterase	True
Pectinase	CE8_QRW20843.1	CE	8		QRW20843.1	Rhizoctonia solani AG-1 IA	456999	pectinesterase	True
Pectinase	CE8_QRW22671.1	CE	8		QRW22671.1	Rhizoctonia solani AG-1 IA	456999	pectinesterase	True
Pectinase	CE8_QRW26467.1	CE	8		QRW26467.1	Rhizoctonia solani AG-1 IA	456999	pectinesterase	False	Paralog
Pectinase	CE8_QRW27011.1	CE	8		QRW27011.1	Rhizoctonia solani AG-1 IA	456999	pectinesterase	False	Paralog
Pectinase	CE8_QRW27021.1	CE	8		QRW27021.1	Rhizoctonia solani AG-1 IA	456999	pectinesterase	True
Pectinase	CE13_XP_005111140.1	CE	13		XP_005111140.1	Aplysia californica	6500	pectin acetylesterase 5	True
Pectinase	GH28_QRW16555.1	GH	28		QRW16555.1	Rhizoctonia solani AG-1 IA	456999	polygalacturonase	False	Paralog
Pectinase	GH28_QRW16765.1	GH	28		QRW16765.1	Rhizoctonia solani AG-1 IA	456999	polygalacturonase	False	Paralog
Pectinase	GH28_QRW17605.1	GH	28		QRW17605.1	Rhizoctonia solani AG-1 IA	456999	polygalacturonase	False	Paralog
Pectinase	GH28_QRW19253.1	GH	28		QRW19253.1	Rhizoctonia solani AG-1 IA	456999	polygalacturonase	False	Paralog
Pectinase	GH28_QRW21031.1	GH	28		QRW21031.1	Rhizoctonia solani AG-1 IA	456999	polygalacturonase	False	Paralog
Pectinase	GH28_QRW21462.1	GH	28		QRW21462.1	Rhizoctonia solani AG-1 IA	456999	polygalacturonase	False	Paralog
Pectinase	GH28_QRW21530.1	GH	28		QRW21530.1	Rhizoctonia solani AG-1 IA	456999	polygalacturonase	False	Paralog
Pectinase	GH28_QRW22380.1	GH	28		QRW22380.1	Rhizoctonia solani AG-1 IA	456999	polygalacturonase	True
Pectinase	GH28_QRW22656.1	GH	28		QRW22656.1	Rhizoctonia solani AG-1 IA	456999	polygalacturonase	False	Paralog
Pectinase	GH28_QRW22815.1	GH	28		QRW22815.1	Rhizoctonia solani AG-1 IA	456999	polygalacturonase	False	Paralog
Pectinase	GH28_QRW22837.1	GH	28		QRW22837.1	Rhizoctonia solani AG-1 IA	456999	polygalacturonase	False	Paralog
Pectinase	GH28_QRW22846.1	GH	28		QRW22846.1	Rhizoctonia solani AG-1 IA	456999	polygalacturonase	False	Paralog
Pectinase	GH28_QRW23660.1	GH	28		QRW23660.1	Rhizoctonia solani AG-1 IA	456999	polygalacturonase	False	Paralog
Pectinase	GH28_QRW23661.1	GH	28		QRW23661.1	Rhizoctonia solani AG-1 IA	456999	polygalacturonase	True
Pectinase	GH28_QRW24257.1	GH	28		QRW24257.1	Rhizoctonia solani AG-1 IA	456999	polygalacturonase	False	Paralog
Pectinase	GH28_QRW24801.1	GH	28		QRW24801.1	Rhizoctonia solani AG-1 IA	456999	polygalacturonase	True
Pectinase	GH28_QRW25009.1	GH	28		QRW25009.1	Rhizoctonia solani AG-1 IA	456999	polygalacturonase	False	Paralog
Pectinase	GH28_QRW25375.1	GH	28		QRW25375.1	Rhizoctonia solani AG-1 IA	456999	polygalacturonase	False	Paralog
Pectinase	GH28_QRW25501.1	GH	28		QRW25501.1	Rhizoctonia solani AG-1 IA	456999	polygalacturonase	False	Paralog
Pectinase	GH28_QRW25551.1	GH	28		QRW25551.1	Rhizoctonia solani AG-1 IA	456999	polygalacturonase	False	Paralog
Pectinase	GH28_QRW26843.1	GH	28		QRW26843.1	Rhizoctonia solani AG-1 IA	456999	polygalacturonase	True
Pectinase	GH28_QRW27766.1	GH	28		QRW27766.1	Rhizoctonia solani AG-1 IA	456999	polygalacturonase	False	Paralog
Pectinase	PL1_2_QRW18753.1	PL	1	2	QRW18753.1	Rhizoctonia solani AG-1 IA	456999	pectate lyase	False	Paralog
Pectinase	PL1_2_QRW19037.1	PL	1	2	QRW19037.1	Rhizoctonia solani AG-1 IA	456999	pectate lyase	True
Pectinase	PL1_4_QRW15620.1	PL	1	4	QRW15620.1	Rhizoctonia solani AG-1 IA	456999	pectate lyase	False	Paralog
Pectinase	PL1_4_QRW18755.1	PL	1	4	QRW18755.1	Rhizoctonia solani AG-1 IA	456999	pectate lyase	False	Paralog
Pectinase	PL1_4_QRW20587.1	PL	1	4	QRW20587.1	Rhizoctonia solani AG-1 IA	456999	pectate lyase	False	Paralog
Pectinase	PL1_4_QRW21460.1	PL	1	4	QRW21460.1	Rhizoctonia solani AG-1 IA	456999	pectate lyase	False	Paralog
Pectinase	PL1_4_QRW21461.1	PL	1	4	QRW21461.1	Rhizoctonia solani AG-1 IA	456999	pectate lyase	False	Paralog
Pectinase	PL1_4_QRW23031.1	PL	1	4	QRW23031.1	Rhizoctonia solani AG-1 IA	456999	pectate lyase	False	Paralog
Pectinase	PL1_4_QRW23032.1	PL	1	4	QRW23032.1	Rhizoctonia solani AG-1 IA	456999	pectate lyase	False	Paralog
Pectinase	PL1_4_QRW23565.1	PL	1	4	QRW23565.1	Rhizoctonia solani AG-1 IA	456999	pectate lyase	False	Paralog
Pectinase	PL1_4_QRW23631.1	PL	1	4	QRW23631.1	Rhizoctonia solani AG-1 IA	456999	pectate lyase	False	Paralog
Pectinase	PL1_4_QRW23635.1	PL	1	4	QRW23635.1	Rhizoctonia solani AG-1 IA	456999	pectate lyase	True
Pectinase	PL1_4_QRW23636.1	PL	1	4	QRW23636.1	Rhizoctonia solani AG-1 IA	456999	pectate lyase	False	Paralog
Pectinase	PL1_4_QRW23637.1	PL	1	4	QRW23637.1	Rhizoctonia solani AG-1 IA	456999	pectate lyase	False	Paralog
Pectinase	PL1_4_QRW23643.1	PL	1	4	QRW23643.1	Rhizoctonia solani AG-1 IA	456999	pectate lyase	False	Paralog
Pectinase	PL1_4_QRW23644.1	PL	1	4	QRW23644.1	Rhizoctonia solani AG-1 IA	456999	pectate lyase	False	Paralog
Pectinase	PL1_4_QRW23645.1	PL	1	4	QRW23645.1	Rhizoctonia solani AG-1 IA	456999	pectate lyase	False	Paralog
Pectinase	PL1_7_QRW16603.1	PL	1	7	QRW16603.1	Rhizoctonia solani AG-1 IA	456999	pectate lyase	False	Paralog
Pectinase	PL1_7_QRW18447.1	PL	1	7	QRW18447.1	Rhizoctonia solani AG-1 IA	456999	pectate lyase	False	Paralog
Pectinase	PL1_7_QRW19895.1	PL	1	7	QRW19895.1	Rhizoctonia solani AG-1 IA	456999	pectate lyase	False	Paralog
Pectinase	PL1_7_QRW19897.1	PL	1	7	QRW19897.1	Rhizoctonia solani AG-1 IA	456999	pectate lyase	False	Paralog
Pectinase	PL1_7_QRW19905.1	PL	1	7	QRW19905.1	Rhizoctonia solani AG-1 IA	456999	pectate lyase	True
Pectinase	PL1_7_QRW21196.1	PL	1	7	QRW21196.1	Rhizoctonia solani AG-1 IA	456999	pectate lyase	False	Paralog
Pectinase	PL1_7_QRW22875.1	PL	1	7	QRW22875.1	Rhizoctonia solani AG-1 IA	456999	pectate lyase	False	Paralog
Pectinase	PL1_7_QRW26519.1	PL	1	7	QRW26519.1	Rhizoctonia solani AG-1 IA	456999	pectate lyase	False	Paralog
Pectinase	PL1_10_QRW26744.1	PL	1	10	QRW26744.1	Rhizoctonia solani AG-1 IA	456999	pectate lyase	False	Paralog
Pectinase	PL1_QRW18745.1	PL	1		QRW18745.1	Rhizoctonia solani AG-1 IA	456999	pectate lyase	False	FA
Pectinase	PL1_QRW22754.1	PL	1		QRW22754.1	Rhizoctonia solani AG-1 IA	456999	pectate lyase	True
Pectinase	PL1_QRW23938.1	PL	1		QRW23938.1	Rhizoctonia solani AG-1 IA	456999	pectate lyase	False	Paralog
Pectinase	PL1_QRW23989.1	PL	1		QRW23989.1	Rhizoctonia solani AG-1 IA	456999	pectate lyase	False	Paralog
Pectinase	PL1_QRW26065.1	PL	1		QRW26065.1	Rhizoctonia solani AG-1 IA	456999	pectate lyase	True
Pectinase	PL4_1_QRW20454.1	PL	4	1	QRW20454.1	Rhizoctonia solani AG-1 IA	456999	rhamnogalacturonate lyase	True
Pectinase	PL4_1_QRW22552.1	PL	4	1	QRW22552.1	Rhizoctonia solani AG-1 IA	456999	rhamnogalacturonate lyase	False	Paralog
Pectinase	PL4_1_QRW23655.1	PL	4	1	QRW23655.1	Rhizoctonia solani AG-1 IA	456999	rhamnogalacturonate lyase	False	Paralog
Pectinase	PL4_1_QRW23656.1	PL	4	1	QRW23656.1	Rhizoctonia solani AG-1 IA	456999	rhamnogalacturonate lyase	False	Paralog
Pectinase	PL4_1_QRW25723.1	PL	4	1	QRW25723.1	Rhizoctonia solani AG-1 IA	456999	rhamnogalacturonate lyase	False	Paralog
Pectinase	PL4_1_QRW26043.1	PL	4	1	QRW26043.1	Rhizoctonia solani AG-1 IA	456999	rhamnogalacturonate lyase	False	Paralog
Pectinase	PL4_1_QRW27507.1	PL	4	1	QRW27507.1	Rhizoctonia solani AG-1 IA	456999	rhamnogalacturonate lyase	False	Paralog
Pectinase	PL4_3_QRW20226.1	PL	4	3	QRW20226.1	Rhizoctonia solani AG-1 IA	456999	rhamnogalacturonate lyase	False	Paralog
Pectinase	PL4_3_QRW20228.1	PL	4	3	QRW20228.1	Rhizoctonia solani AG-1 IA	456999	rhamnogalacturonate lyase	True
$ FA : Feature architecture -> protein does not contain the PFAM domain that is characteristic for the enzyme; Paralog: Protein is a paralog of the representative protein in this family

## Sheet: Table S3
Table S3. Repertoires of pPCD orthologs in animals
Species	NCBI taxid	total_genes	total_genes_minFAS_F: 0.3	unique_genes	unique_genes_minFAS_F: 0.3	unique_groups$	unique_groups_minFAS_F: 0.3
Bradysia coprophila	38358	216	204	93	85	27	25
Folsomia candida	158441	121	104	56	51	22	19
Spodoptera litura	69820	76	64	49	40	20	16
Lottia gigantea	225164	85	75	40	35	18	15
Hyalella azteca	294128	83	56	55	41	20	15
Belonocnema treatae	1159321	113	96	49	45	17	13
Habropoda laboriosa	597456	74	71	35	32	16	13
Eurytemora affinis	88015	59	44	43	31	20	13
Dendroctonus ponderosae	77166	103	86	38	33	15	12
Lingula anatina	7574	87	75	40	34	16	12
Crassostrea gigas	29159	91	75	31	27	15	12
Branchiostoma floridae	7739	77	62	31	26	16	12
Stylophora pistillata	50429	74	62	44	36	18	12
Branchiostoma belcheri	7741	67	56	30	25	16	12
Rhagoletis zephyria	28612	47	42	38	34	14	12
Exaiptasia diaphana	2652724	48	38	31	26	17	12
Artibeus jamaicensis	9417	45	38	32	28	15	12
Agrilus planipennis	224129	186	175	34	29	16	11
Thrips palmi	161013	156	144	34	30	14	11
Anoplophora glabripennis	217634	137	127	35	29	16	11
Pomacea canaliculata	400727	136	118	32	26	16	11
Aplysia californica	6500	88	76	30	25	15	11
Crassostrea virginica	6565	92	76	32	25	16	11
Biomphalaria glabrata	6526	81	73	30	25	15	11
Patiria miniata	46514	91	73	24	20	15	11
Sitophilus oryzae	7048	66	57	39	32	14	11
Acropora millepora	45264	68	50	31	26	16	11
Contarinia nasturtii	265458	57	48	34	29	16	11
Actinia tenebrosa	6105	50	35	32	25	16	11
Frankliniella occidentalis	133901	175	169	34	29	14	10
Gigantopelta aegis	1735272	100	83	30	24	14	10
Mizuhopecten yessoensis	6573	107	75	36	26	17	10
Cephus cinctus	211228	85	66	32	29	13	10
Pecten maximus	6579	70	56	32	24	16	10
Acanthaster planci	133434	69	55	25	21	14	10
Ceratina calcarata	156304	72	53	28	22	15	10
Nematostella vectensis	45351	67	47	31	25	16	10
Strongylocentrotus purpuratus	7668	51	45	18	15	13	10
Anneissia japonica	1529436	48	35	24	20	14	10
Marmota marmota marmota	9994	38	28	30	25	14	10
Penaeus monodon	6687	31	25	18	15	13	10
Dendronephthya gigantea	151771	26	20	19	15	14	10
Lipotes vexillifer	118797	24	19	18	15	13	10
Diabrotica virgifera virgifera	50390	105	91	30	24	13	9
Leptinotarsa decemlineata	7539	93	83	29	23	12	9
Bemisia tabaci	7038	79	65	39	35	11	9
Acyrthosiphon pisum	7029	65	53	21	17	12	9
Asterias rubens	7604	66	49	20	15	14	9
Styela clava	7725	53	46	23	18	13	9
Lytechinus variegatus	7654	57	42	19	13	14	9
Pocillopora damicornis	46731	46	34	30	23	16	9
Columba livia	8932	34	24	20	16	11	9
Aythya fuligula	219594	27	22	19	15	12	9
Acropora digitifera	70779	32	21	25	21	13	9
Orbicella faveolata	48498	28	17	21	14	15	9
Anser cygnoides domesticus	381198	31	16	18	11	11	9
Nothoprocta perdicaria	30464	19	15	17	14	11	9
Daphnia magna	35525	81	64	33	23	12	8
Gallus gallus	9031	90	58	20	14	13	8
Myzus persicae	13164	64	57	18	15	11	8
Geotrypetes seraphini	260995	64	55	18	15	11	8
Aquila chrysaetos chrysaetos	223781	74	54	18	14	11	8
Strigops habroptila	2489341	52	45	17	15	9	8
Saccoglossus kowalevskii	10224	51	44	20	15	12	8
Chelonia mydas	8469	50	42	17	14	11	8
Polypterus senegalus	55291	44	37	16	14	10	8
Anas platyrhynchos	8839	50	37	18	14	11	8
Penaeus japonicus	27405	47	36	17	14	11	8
Zootoca vivipara	8524	50	35	17	14	11	8
Alligator mississippiensis	8496	53	35	21	16	12	8
Chrysemys picta bellii	8478	50	35	18	14	12	8
Xenopus tropicalis	8364	45	34	16	13	11	8
Rana temporaria	8407	43	34	17	14	11	8
Lacerta agilis	80427	45	33	19	15	12	8
Mauremys reevesii	260615	54	33	18	14	12	8
Bufo gargarizans	30331	47	33	17	14	11	8
Anguilla anguilla	7936	40	33	18	15	11	8
Diuraphis noxia	143948	35	32	18	15	11	8
Bombus terrestris	30195	46	32	16	13	10	8
Camponotus floridanus	104421	47	32	16	13	11	8
Trachemys scripta elegans	31138	35	30	18	14	12	8
Bufo bufo	8384	40	30	17	14	11	8
Apis florea	7463	41	29	31	23	14	8
Nilaparvata lugens	108931	48	27	20	16	12	8
Tyto alba	56313	36	27	19	14	12	8
Calidris pugnax	198806	40	26	20	14	12	8
Chelonoidis abingdonii	106734	37	26	19	15	12	8
Molothrus ater	84834	32	26	19	16	11	8
Sceloporus undulatus	8520	38	26	19	15	12	8
Crotalus tigris	88082	39	26	19	15	12	8
Amphimedon queenslandica	400682	30	25	21	18	11	8
Oxyura jamaicensis	8884	40	25	19	15	11	8
Ursus maritimus	29073	36	24	18	14	11	8
Pantherophis guttatus	94885	31	24	18	15	11	8
Falco rusticolus	120794	36	24	19	14	12	8
Dromaius novaehollandiae	8790	33	23	22	16	11	8
Bison bison bison	43346	35	22	17	14	10	8
Falco naumanni	148594	32	22	19	14	12	8
Propithecus coquereli	379532	29	21	16	13	11	8
Acanthochromis polyacanthus	80966	28	21	16	13	10	8
Thamnophis elegans	35005	25	21	18	15	11	8
Catharus ustulatus	91951	30	20	19	15	11	8
Aptenodytes forsteri	9233	27	19	18	12	11	8
Pseudonaja textilis	8673	25	19	18	14	11	8
Galeopterus variegatus	482537	26	19	16	13	11	8
Ceratosolen solmsi marchali	326594	27	19	20	14	12	8
Elephantulus edwardii	28737	24	18	17	14	11	8
Octopus sinensis	2607531	26	18	18	12	13	8
Octopus bimaculoides	37653	28	18	21	16	12	8
Pipra filicauda	649802	25	18	17	14	11	8
Numida meleagris	8996	34	18	19	14	11	8
Camelus bactrianus	9837	30	17	15	12	11	8
Calypte anna	9244	32	17	18	12	12	8
Cygnus atratus	8868	28	17	19	14	12	8
Cyanistes caeruleus	156563	43	17	15	10	10	8
Nestor notabilis	176057	21	16	17	13	10	8
Cuculus canorus	55661	25	16	17	12	11	8
Haliaeetus leucocephalus	52644	25	16	15	12	10	8
Opisthorchis viverrini	6198	21	16	19	16	11	8
Manacus vitellinus	328815	22	16	19	14	12	8
Colius striatus	57412	19	15	17	13	11	8
Pygoscelis adeliae	9238	23	14	18	10	11	8
Dryobates pubescens	118200	21	14	16	12	11	8
Echinops telfairi	9371	16	14	14	12	10	8
Charadrius vociferus	50402	23	13	19	11	11	8
Geospiza fortis	48883	21	13	16	10	11	8
Pediculus humanus corporis	121224	17	13	17	13	11	8
Nipponia nippon	128390	22	13	17	10	10	8
Leptosomus discolor	188344	23	11	18	9	12	8
Cryptotermes secundus	105785	89	80	18	14	11	7
Homo sapiens	9606	100	62	17	13	11	7
Carcharodon carcharias	13397	72	60	16	13	10	7
Zootermopsis nevadensis	136037	68	55	20	15	12	7
Polyodon spathula	7913	62	53	17	13	11	7
Tribolium castaneum	7070	56	50	17	14	10	7
Colletes gigas	935657	58	49	17	13	11	7
Ciona intestinalis	7719	53	48	19	16	10	7
Tribolium madens	41895	52	47	18	14	11	7
Aphis gossypii	80765	52	45	18	14	11	7
Ooceraea biroi	2015173	57	43	17	12	11	7
Phocoena sinus	42100	63	43	16	12	11	7
Xiphias gladius	8245	57	43	18	13	12	7
Astatotilapia calliptera	8154	50	42	15	11	10	7
Sander lucioperca	283035	49	42	16	13	10	7
Diachasma alloeum	454923	45	42	15	12	10	7
Alosa sapidissima	34773	51	41	16	12	11	7
Rhinatrema bivittatum	194408	64	41	17	12	11	7
Melanaphis sacchari	742174	53	41	18	14	11	7
Globicephala melas	9731	64	41	16	12	11	7
Motacilla alba alba	1094192	49	40	18	14	11	7
Photinus pyralis	7054	51	40	18	14	11	7
Cervus canadensis	1574408	54	40	17	13	11	7
Neodiprion lecontei	441921	51	39	17	13	11	7
Maniola hyperantus	2795564	48	39	15	12	10	7
Pararge aegeria	116150	47	39	15	12	10	7
Vanessa tameamea	334116	48	38	15	12	10	7
Haplochromis burtoni	8153	44	38	15	12	10	7
Rhopalosiphum maidis	43146	47	37	18	14	11	7
Xiphophorus hellerii	8084	49	37	17	12	12	7
Pseudomyrmex gracilis	219809	53	37	18	14	11	7
Acromyrmex echinatior	103372	54	37	16	12	11	7
Sparus aurata	8175	50	37	17	12	11	7
Pan troglodytes	9598	55	36	16	13	10	7
Centrocercus urophasianus	9002	57	36	18	13	12	7
Nasonia vitripennis	7425	52	36	16	13	10	7
Hyposmocoma kahamanoa	1477025	43	35	15	12	10	7
Egretta garzetta	188379	50	35	17	13	10	7
Alligator sinensis	38654	51	35	28	23	12	7
Melopsittacus undulatus	13146	41	35	16	13	10	7
Hirundo rustica	43150	44	34	18	13	12	7
Microtus oregoni	111838	66	34	19	13	12	7
Astyanax mexicanus	7994	39	34	15	12	10	7
Macaca nemestrina	9545	51	34	16	12	11	7
Orcinus orca	9733	58	34	16	12	11	7
Nylanderia fulva	613905	50	34	17	13	11	7
Gasterosteus aculeatus aculeatus	481459	40	34	17	13	11	7
Lagenorhynchus obliquidens	90247	54	33	16	12	11	7
Oreochromis aureus	47969	39	33	15	12	10	7
Nicrophorus vespilloides	110193	38	33	16	12	11	7
Scyliorhinus canicula	7830	42	32	16	13	10	7
Onychostruthus taczanowskii	356909	41	32	21	15	13	7
Trichogramma pretiosum	7493	36	32	13	12	8	7
Amyelois transitella	680683	46	32	15	11	11	7
Danio rerio	7955	44	32	15	11	11	7
Trematomus bernacchii	40690	37	32	15	13	9	7
Bos taurus	9913	52	31	17	13	10	7
Acanthopagrus latus	8177	42	31	17	12	12	7
Macaca fascicularis	9541	46	31	17	13	11	7
Archocentrus centrarchus	63155	37	31	14	11	9	7
Tursiops truncatus	9739	51	31	16	12	11	7
Piliocolobus tephrosceles	591936	44	31	17	13	11	7
Hylobates moloch	81572	47	31	16	13	10	7
Leptopilina heterotoma	63436	52	30	17	12	12	7
Cercocebus atys	9531	44	30	16	12	11	7
Formica exsecta	72781	39	30	17	13	11	7
Petromyzon marinus	7757	33	30	15	13	9	7
Callithrix jacchus	9483	50	30	16	13	10	7
Taeniopygia guttata	59729	41	30	17	13	11	7
Pan paniscus	9597	39	30	16	13	10	7
Aethina tumida	116153	36	30	15	12	10	7
Parus major	9157	38	29	16	12	11	7
Myotis myotis	51298	47	29	17	13	10	7
Polistes canadensis	91411	49	29	17	13	11	7
Bombyx mandarina	7092	37	29	15	12	10	7
Monodelphis domestica	13616	40	29	18	14	11	7
Macaca mulatta	9544	45	28	16	12	11	7
Trachymyrmex cornetzi	471704	43	28	16	12	11	7
Atta colombica	520822	44	28	17	13	11	7
Gopherus evgoodei	1825980	50	28	17	11	11	7
Cimex lectularius	79782	38	28	17	12	11	7
Odocoileus virginianus texanus	9880	59	28	16	12	11	7
Papio anubis	9555	42	27	15	12	10	7
Ailuropoda melanoleuca	9646	40	27	17	13	10	7
Chiroxiphia lanceolata	296741	39	27	18	13	12	7
Rhinopithecus roxellana	61622	35	27	15	12	10	7
Anolis carolinensis	28377	36	27	17	13	11	7
Physeter catodon	9755	41	27	16	12	11	7
Cygnus olor	8869	41	27	23	17	12	7
Delphinapterus leucas	9749	41	27	16	12	11	7
Pimephales promelas	90988	36	27	15	11	11	7
Acipenser ruthenus	7906	33	26	15	12	10	7
Cyprinodon tularosa	77115	37	26	17	13	11	7
Podarcis muralis	64176	46	26	20	13	12	7
Eptesicus fuscus	29078	53	26	17	12	11	7
Choloepus didactylus	27675	36	26	16	13	10	7
Clupea harengus	7950	31	26	16	13	10	7
Saimiri boliviensis boliviensis	39432	39	26	16	13	10	7
Ovis aries	9940	41	26	17	12	11	7
Plectropomus leopardus	160734	33	26	16	12	11	7
Phyllostomus discolor	89673	37	26	17	13	11	7
Pangasianodon hypophthalmus	310915	30	26	15	12	10	7
Microcaecilia unicolor	1415580	47	26	16	10	11	7
Copidosoma floridanum	29053	33	26	16	13	10	7
Corapipo altera	415028	35	26	18	12	12	7
Sapajus apella	9515	35	26	16	13	10	7
Pygocentrus nattereri	42514	35	25	17	13	11	7
Apis mellifera	7460	41	25	19	12	13	7
Megalops cyprinoides	118141	32	25	17	12	11	7
Cebus imitator	2715852	35	25	16	13	10	7
Erpetoichthys calabaricus	27687	34	25	16	12	10	7
Trichosurus vulpecula	9337	31	25	18	14	11	7
Pipistrellus kuhlii	59472	46	25	16	12	10	7
Bos indicus x Bos taurus	30522	40	25	16	12	10	7
Rhipicephalus sanguineus	34632	31	25	16	12	11	7
Corvus moneduloides	1196302	44	25	19	14	11	7
Aotus nancymaae	37293	30	25	16	13	10	7
Canis lupus familiaris	9615	41	24	18	13	11	7
Ictidomys tridecemlineatus	43179	35	24	17	13	11	7
Trachypithecus francoisi	54180	32	24	16	12	11	7
Vulpes lagopus	494514	46	24	17	12	11	7
Monodon monoceros	40151	35	24	16	12	11	7
Stegastes partitus	144197	31	24	14	11	9	7
Nomascus leucogenys	61853	39	24	16	13	10	7
Phoca vitulina	9720	41	24	17	13	10	7
Mesocricetus auratus	10036	32	24	16	12	10	7
Acinonyx jubatus	32536	40	24	17	13	10	7
Chiloscyllium plagiosum	36176	41	24	15	10	11	7
Ursus arctos horribilis	116960	34	24	17	13	11	7
Tachyglossus aculeatus	9261	40	24	18	13	12	7
Equus caballus	9796	54	24	18	14	11	7
Chanos chanos	29144	33	24	16	11	11	7
Neopelma chrysocephalum	114329	31	24	18	12	12	7
Balaenoptera musculus	9771	54	24	16	12	11	7
Felis catus	9685	44	24	17	13	10	7
Amblyraja radiata	386614	29	24	15	11	11	7
Panthera leo	9689	38	23	17	13	10	7
Prionailurus bengalensis	37029	38	23	17	13	10	7
Penaeus vannamei	6689	33	23	16	12	11	7
Panthera pardus	9691	44	23	17	13	10	7
Neophocaena asiaeorientalis asiaeorientalis	1706337	40	23	16	12	11	7
Phascolarctos cinereus	38626	39	23	17	13	11	7
Miniopterus natalensis	291302	33	23	15	12	10	7
Cricetulus griseus	10029	39	23	16	12	10	7
Colobus angolensis palliatus	336983	28	23	15	12	10	7
Camarhynchus parvulus	87175	28	23	18	14	10	7
Cervus elaphus	9860	44	23	17	12	11	7
Megalopta genalis	115081	28	23	15	12	10	7
Balaenoptera acutorostrata scammoni	310752	45	23	16	12	11	7
Canis lupus dingo	286419	41	23	18	13	11	7
Notothenia coriiceps	8208	33	23	14	10	10	7
Neolamprologus brichardi	32507	29	23	16	12	11	7
Bos indicus	9915	37	22	16	12	10	7
Loxodonta africana	9785	54	22	16	12	11	7
Rhinolophus ferrumequinum	59479	38	22	17	13	10	7
Gekko japonicus	146911	36	22	18	12	12	7
Chinchilla lanigera	34839	26	22	16	13	10	7
Microcebus murinus	30608	32	22	16	13	10	7
Sus scrofa	9823	45	22	16	11	12	7
Ictalurus punctatus	7998	31	22	14	11	10	7
Passer montanus	9160	29	22	18	13	12	7
Pongo abelii	9601	33	22	17	13	11	7
Nannospalax galili	1026970	35	22	16	12	10	7
Camelus ferus	419612	45	22	16	12	11	7
Gorilla gorilla gorilla	9595	33	21	16	13	10	7
Pyrgilauda ruficollis	221976	28	21	20	15	12	7
Molossus molossus	27622	31	21	16	12	10	7
Pteropus alecto	9402	35	21	16	12	10	7
Trachymyrmex septentrionalis	34720	26	21	16	12	11	7
Chlorocebus sabaeus	60711	37	21	16	12	11	7
Zalophus californianus	9704	42	21	18	13	11	7
Puma yagouaroundi	1608482	43	21	17	12	11	7
Otolemur garnettii	30611	41	21	16	12	11	7
Vulpes vulpes	9627	37	21	18	13	11	7
Zeugodacus cucurbitae	28588	34	21	16	12	11	7
Zonotrichia albicollis	44394	28	21	18	14	10	7
Octodon degus	10160	36	21	17	13	11	7
Marmota flaviventris	93162	31	21	15	12	10	7
Corvus kubaryi	68294	32	21	18	14	11	7
Panthera tigris	9694	37	21	17	13	10	7
Protobothrops mucrosquamatus	103944	26	21	19	14	11	7
Erinaceus europaeus	9365	28	20	15	12	10	7
Paramormyrops kingsleyae	1676925	27	20	15	10	10	7
Corvus brachyrhynchos	85066	29	20	18	13	11	7
Mustela putorius furo	9669	40	20	18	13	11	7
Puntigrus tetrazona	1606681	30	20	15	11	11	7
Theropithecus gelada	9565	37	20	16	12	11	7
Tupaia chinensis	246437	28	20	14	11	10	7
Dromiciops gliroides	33562	24	20	16	13	10	7
Sturnus vulgaris	9172	32	20	20	14	12	7
Ceratotherium simum simum	73337	32	20	18	13	12	7
Pogona vitticeps	103695	48	19	19	10	12	7
Vicugna pacos	30538	41	19	17	12	12	7
Callorhinus ursinus	34884	43	19	18	13	11	7
Apteryx rowi	308060	40	19	20	13	12	7
Varanus komodoensis	61221	31	19	16	13	10	7
Pteropus giganteus	143291	38	19	16	11	11	7
Mandrillus leucophaeus	9568	28	19	14	11	10	7
Electrophorus electricus	8005	37	19	16	12	11	7
Lontra canadensis	76717	36	19	17	12	11	7
Gavialis gangeticus	94835	28	19	16	11	11	7
Linepithema humile	83485	36	19	17	12	12	7
Lynx canadensis	61383	33	19	17	12	11	7
Drosophila serrata	7274	27	19	13	9	10	7
Jaculus jaculus	51337	25	19	16	13	10	7
Ornithorhynchus anatinus	9258	42	19	18	13	11	7
Oryx dammah	59534	34	19	16	12	10	7
Heterocephalus glaber	10181	27	19	16	13	10	7
Urocitellus parryii	9999	28	18	16	12	11	7
Cavia porcellus	10141	36	18	17	13	11	7
Vombatus ursinus	29139	39	18	16	12	11	7
Lagopus leucura	30410	48	18	19	13	13	7
Serinus canaria	9135	23	18	19	14	11	7
Coturnix japonica	93934	32	18	19	14	12	7
Terrapene carolina triunguis	2587831	31	18	16	11	11	7
Hyaena hyaena	95912	36	18	18	13	11	7
Castor canadensis	51338	22	18	15	13	9	7
Pseudopodoces humilis	181119	26	18	17	13	10	7
Trichechus manatus latirostris	127582	32	18	17	13	11	7
Pogonomyrmex barbatus	144034	32	18	16	13	10	7
Falco cherrug	345164	30	18	19	13	11	7
Pteropus vampyrus	132908	35	18	16	11	11	7
Drosophila ficusphila	30025	22	17	13	10	10	7
Meriones unguiculatus	10047	32	17	14	11	9	7
Orycteropus afer afer	1230840	25	17	16	13	10	7
Bubalus bubalis	89462	40	17	17	12	11	7
Desmodus rotundus	9430	24	17	15	12	10	7
Peromyscus leucopus	10041	27	17	15	9	11	7
Chrysochloris asiatica	185453	21	17	16	13	10	7
Neomonachus schauinslandi	29088	25	17	15	12	10	7
Notechis scutatus	8663	26	17	17	12	11	7
Mus musculus	10090	61	17	17	10	11	7
Mustela erminea	36723	48	17	17	12	11	7
Ochotona princeps	9978	21	17	13	11	9	7
Mus caroli	10089	36	17	16	10	11	7
Phasianus colchicus	9054	33	16	20	13	12	7
Falco peregrinus	8954	32	16	20	11	11	7
Dipodomys spectabilis	105255	31	16	17	12	11	7
Dipodomys ordii	10020	32	15	16	11	11	7
Fukomys damarensis	885580	21	15	16	12	10	7
Suricata suricatta	37032	32	15	16	11	11	7
Sarcophilus harrisii	9305	33	15	15	12	10	7
Rousettus aegyptiacus	9407	33	15	15	11	10	7
Camelus dromedarius	9838	44	15	17	12	12	7
Rattus rattus	10117	34	14	15	11	11	7
Ceratitis capitata	7213	24	14	15	11	11	7
Mus pahari	10093	29	14	15	10	10	7
Chaetura pelagica	8897	21	14	18	12	11	7
Dufourea novaeangliae	178035	17	13	16	13	10	7
Sorex araneus	42254	20	13	14	11	10	7
Cyphomyrmex costatus	456900	24	13	16	12	11	7
Python bivittatus	176946	33	13	18	10	11	7
Struthio camelus australis	441894	23	12	17	9	11	7
Gavia stellata	37040	15	12	13	10	8	7
Pelecanus crispus	36300	19	11	16	9	9	7
Balearica regulorum gibbericeps	100784	19	11	16	9	9	7
Antrostomus carolinensis	279965	15	11	12	8	10	7
Phalacrocorax carbo	9209	16	11	14	9	9	7
Lucilia cuprina	7375	24	11	20	11	13	7
Fulmarus glacialis	30455	17	11	14	9	8	7
Opisthocomus hoazin	30419	15	11	15	11	9	7
Pterocles gutturalis	240206	17	10	13	8	8	7
Aedes albopictus	7160	80	61	23	16	13	6
Vespa mandarinia	7446	69	52	16	12	10	6
Megachile rotundata	143995	82	51	17	11	11	6
Polistes dominula	743375	64	49	16	12	10	6
Ostrinia furnacalis	93504	56	49	26	20	11	6
Athalia rosae	37344	72	48	17	11	12	6
Sebastes umbrosus	72105	50	46	16	12	10	6
Homarus americanus	6706	62	46	17	13	10	6
Pieris rapae	64459	52	46	15	11	10	6
Nomia melanderi	2448451	81	45	18	11	12	6
Onthophagus taurus	166361	50	44	16	12	10	6
Oncorhynchus mykiss	8022	53	43	14	11	9	6
Micropterus salmoides	27706	48	42	16	12	10	6
Epinephelus lanceolatus	310571	48	41	16	11	11	6
Zerene cesonia	33412	54	41	15	11	10	6
Polistes fuscatus	30207	59	40	16	12	10	6
Aricia agestis	91739	50	39	14	11	9	6
Manduca sexta	7130	51	39	14	10	10	6
Gambusia affinis	33528	54	39	17	12	11	6
Vespula pensylvanica	30213	58	39	16	12	10	6
Fundulus heteroclitus	8078	48	38	17	12	11	6
Maylandia zebra	106582	47	38	15	10	10	6
Etheostoma spectabile	54343	45	38	16	12	10	6
Thunnus albacares	8236	43	38	15	12	9	6
Simochromis diagramma	43689	43	37	15	11	10	6
Kryptolebias marmoratus	37003	43	37	14	11	9	6
Oryzias melastigma	30732	41	36	14	11	9	6
Xiphophorus couchianus	32473	56	36	18	11	12	6
Thunnus maccoyii	8240	41	36	15	12	9	6
Betta splendens	158456	44	35	16	12	10	6
Siniperca chuatsi	119488	55	35	17	12	11	6
Seriola lalandi dorsalis	1841481	42	35	15	10	10	6
Oncorhynchus tshawytscha	74940	42	35	14	11	9	6
Osmia lignaria	473952	62	35	18	11	12	6
Gymnodraco acuticeps	8218	50	35	16	12	10	6
Solea senegalensis	28829	47	35	17	12	11	6
Rhinopithecus bieti	61621	43	34	16	12	10	6
Amphiprion ocellaris	80972	40	34	14	11	9	6
Poecilia mexicana	48701	46	34	16	10	11	6
Papilio xuthus	66420	41	34	15	11	10	6
Perca fluviatilis	8168	40	33	14	11	9	6
Oreochromis niloticus	8128	42	33	15	10	10	6
Scophthalmus maximus	52904	47	33	16	11	11	6
Sinocyclocheilus rhinocerous	307959	64	33	16	10	11	6
Xiphophorus maculatus	8083	48	33	17	11	11	6
Helicoverpa armigera	29058	47	33	16	11	11	6
Chelmon rostratus	109905	39	32	15	11	10	6
Sinocyclocheilus grahami	75366	47	32	15	9	11	6
Sinocyclocheilus anshuiensis	1608454	57	31	15	9	11	6
Bicyclus anynana	110368	40	31	15	11	10	6
Venturia canescens	32260	47	31	14	11	9	6
Varroa jacobsoni	62625	47	31	22	16	11	6
Halyomorpha halys	286706	57	31	17	11	11	6
Bombyx mori	7091	42	31	17	11	12	6
Salarias fasciatus	181472	44	31	16	10	11	6
Danaus plexippus plexippus	278856	39	31	14	11	9	6
Poecilia reticulata	8081	44	31	16	10	11	6
Anopheles arabiensis	7173	41	31	15	10	11	6
Pungitius pungitius	134920	43	31	17	12	11	6
Vollenhovia emeryi	411798	38	30	15	11	10	6
Pseudochaenichthys georgianus	52239	40	30	15	11	10	6
Lepisosteus oculatus	7918	46	30	18	10	12	6
Microplitis demolitor	69319	35	30	14	11	9	6
Cheilinus undulatus	241271	41	30	15	11	10	6
Temnothorax curvispinosus	300111	53	30	16	10	11	6
Labrus bergylta	56723	42	29	18	11	12	6
Salvelinus namaycush	8040	39	29	14	10	9	6
Solenopsis invicta	13686	55	29	17	11	11	6
Syngnathus acus	161584	37	29	15	10	11	6
Toxotes jaculatrix	941984	42	29	16	11	11	6
Sphaeramia orbicularis	375764	40	28	16	10	11	6
Etheostoma cragini	417921	35	28	16	12	10	6
Mastacembelus armatus	205130	43	28	19	12	13	6
Capra hircus	9925	44	28	17	11	12	6
Trichoplusia ni	7111	40	27	15	11	10	6
Glossina fuscipes	7396	36	27	16	10	11	6
Myripristis murdjan	586833	35	27	17	11	11	6
Colossoma macropomum	42526	32	27	16	12	10	6
Halichoerus grypus	9711	49	27	17	12	11	6
Cyclopterus lumpus	8103	31	26	16	12	10	6
Drosophila mojavensis	7230	41	26	15	10	11	6
Monomorium pharaonis	307658	34	26	16	10	11	6
Aphidius gifuensis	684658	40	26	14	11	9	6
Orussus abietinus	222816	36	26	15	12	9	6
Melanotaenia boesemani	1250792	33	26	15	11	10	6
Rhipicephalus microplus	6941	32	26	12	10	8	6
Anopheles stephensi	30069	33	26	14	9	11	6
Pundamilia nyererei	303518	33	26	15	10	10	6
Oryctolagus cuniculus	9986	32	26	15	12	9	6
Frieseomelitta varia	561572	51	26	18	11	12	6
Papilio machaon	76193	32	26	14	11	9	6
Anopheles merus	30066	32	25	15	10	11	6
Austrofundulus limnaeus	52670	38	25	16	10	11	6
Arvicola amphibius	1047088	42	25	16	11	11	6
Anabas testudineus	64144	35	25	17	12	11	6
Manis pentadactyla	143292	39	24	16	11	11	6
Manis javanica	9974	43	24	16	11	11	6
Hippoglossus hippoglossus	8267	38	24	16	11	11	6
Sturnira hondurensis	192404	40	24	16	11	10	6
Apis cerana	7461	36	24	17	11	11	6
Fopius arisanus	64838	31	24	14	11	9	6
Bactrocera tryoni	59916	45	24	14	9	11	6
Plutella xylostella	51655	33	24	14	11	9	6
Wasmannia auropunctata	64793	44	24	16	10	11	6
Paralichthys olivaceus	8255	33	23	16	10	11	6
Eumetopias jubatus	34886	45	23	17	12	11	6
Culex pipiens pallens	42434	37	23	15	10	11	6
Ochotona curzoniae	130825	34	23	14	10	10	6
Mirounga leonina	9715	36	23	16	12	9	6
Osmia bicornis bicornis	1437191	50	23	18	11	12	6
Anopheles albimanus	7167	33	23	15	10	11	6
Sipha flava	143950	32	23	18	12	11	6
Crocodylus porosus	8502	35	23	15	10	10	6
Empidonax traillii	164674	33	22	18	11	12	6
Hipposideros armiger	186990	43	22	17	11	11	6
Thalassophryne amazonica	390379	33	22	16	11	11	6
Periophthalmus magnuspinnatus	409849	27	22	15	11	10	6
Peromyscus maniculatus bairdii	230844	39	21	17	10	10	6
Drosophila rhopaloa	1041015	28	21	13	9	10	6
Hippoglossus stenolepis	195615	26	21	16	11	11	6
Drosophila kikkawai	30033	35	21	14	9	10	6
Odobenus rosmarus divergens	9708	26	20	16	12	10	6
Trachymyrmex zeteki	64791	25	20	15	11	10	6
Callorhinchus milii	7868	28	20	12	9	9	6
Thamnophis sirtalis	35019	29	20	17	12	10	6
Anopheles gambiae str. PEST	180454	25	20	15	10	11	6
Cotesia glomerata	32391	29	20	15	10	10	6
Anopheles coluzzii	1518534	25	19	15	10	11	6
Chelonus insularis	460826	29	19	13	10	9	6
Drosophila navojoa	7232	26	19	14	10	10	6
Puma concolor	9696	24	18	14	11	9	6
Leptonychotes weddellii	9713	31	18	17	12	11	6
Apis dorsata	7462	34	18	18	11	12	6
Meleagris gallopavo	9103	32	18	17	12	10	6
Bos mutus	72004	27	18	16	11	10	6
Lonchura striata domestica	299123	36	18	19	12	12	6
Perca flavescens	8167	29	18	15	10	10	6
Teleopsis dalmanni	139649	28	18	15	11	10	6
Carlito syrichta	1868482	24	18	14	11	9	6
Culex quinquefasciatus	7176	26	18	15	10	11	6
Drosophila subpulchrella	1486046	33	18	13	8	11	6
Drosophila willistoni	7260	24	17	16	10	11	6
Arvicanthis niloticus	61156	30	17	14	10	10	6
Bactrocera latifrons	174628	29	17	16	11	11	6
Eufriesea mexicana	516756	26	17	17	11	11	6
Equus asinus	9793	44	17	18	12	11	6
Nanorana parkeri	125878	24	17	13	10	9	6
Drosophila arizonae	7263	26	17	15	10	11	6
Corvus cornix cornix	932674	27	17	16	12	10	6
Drosophila suzukii	28584	25	17	14	9	11	6
Morone saxatilis	34816	27	17	16	11	11	6
Cynoglossus semilaevis	244447	27	17	16	10	11	6
Bactrocera oleae	104688	38	17	15	11	10	6
Enhydra lutris kenyoni	391180	29	17	16	11	11	6
Nematolebias whitei	451745	22	17	16	12	10	6
Latimeria chalumnae	7897	32	17	16	9	10	6
Microtus ochrogaster	79684	35	16	17	12	11	6
Ficedula albicollis	59894	38	16	19	12	12	6
Drosophila subobscura	7241	28	16	14	11	9	6
Grammomys surdaster	491861	23	16	16	12	10	6
Scaptodrosophila lebanonensis	7225	23	16	15	10	10	6
Talpa occidentalis	50954	25	16	16	12	10	6
Schistosoma mansoni	6183	32	16	25	16	11	6
Lepidothrix coronata	321398	30	16	19	11	13	6
Drosophila obscura	7282	23	16	14	10	10	6
Dasypus novemcinctus	9361	33	16	23	12	10	6
Rhagoletis pomonella	28610	26	16	16	12	10	6
Hermetia illucens	343691	21	15	14	10	10	6
Helobdella robusta	6412	20	15	15	12	9	6
Apis laboriosa	183418	26	15	18	11	12	6
Priapulus caudatus	37621	34	15	17	11	11	6
Rhincodon typus	259920	33	15	15	10	11	6
Dinoponera quadriceps	609295	33	15	15	10	10	6
Rattus norvegicus	10116	48	15	16	9	11	6
Mastomys coucha	35658	27	15	15	9	10	6
Notolabrus celidotus	1203425	29	15	16	10	11	6
Drosophila busckii	30019	28	14	15	9	11	6
Drosophila elegans	30023	24	14	13	9	10	6
Buceros rhinoceros silvestris	175836	19	13	14	10	9	6
Onychomys torridus	38674	28	13	15	9	9	6
Bactrocera dorsalis	27457	28	13	15	10	11	6
Athene cunicularia	194338	21	13	15	10	10	6
Eurypyga helias	54383	16	12	14	10	8	6
Brugia malayi	6279	16	12	13	9	9	6
Drosophila guanche	7266	26	12	15	10	11	6
Acanthisitta chloris	57068	17	12	15	10	9	6
Cariama cristata	54380	16	12	14	10	8	6
Atta cephalotes	12957	18	12	17	11	11	6
Tinamus guttatus	94827	20	12	17	10	11	6
Apteryx mantelli mantelli	202946	41	11	20	8	13	6
Merops nubicus	57421	16	10	14	8	8	6
Tauraco erythrolophus	121530	14	10	14	10	8	6
Phaethon lepturus	97097	21	10	17	8	10	6
Echinococcus granulosus	6210	13	9	13	9	10	6
Apaloderma vittatum	57397	15	9	12	7	7	6
Stomoxys calcitrans	35570	25	9	12	8	9	6
Bombus pyrosoma	396416	64	45	16	10	10	5
Spodoptera frugiperda	7108	53	44	14	9	10	5
Salmo trutta	8032	57	41	13	8	9	5
Takifugu rubripes	31033	51	39	15	8	11	5
Coregonus clupeaformis	59861	52	39	14	10	9	5
Galleria mellonella	7137	41	35	14	10	9	5
Esox lucius	8010	49	35	17	10	11	5
Lates calcarifer	8187	56	35	17	9	11	5
Pelodiscus sinensis	13735	60	35	16	8	11	5
Hippocampus comes	109280	55	33	16	10	10	5
Poecilia formosa	48698	48	33	16	9	11	5
Oncorhynchus kisutch	8019	42	32	14	9	9	5
Denticeps clupeoides	299321	37	31	12	8	9	5
Poecilia latipinna	48699	46	31	16	9	11	5
Salmo salar	8030	44	31	15	9	10	5
Odontomachus brunneus	486640	45	31	13	9	9	5
Bombus impatiens	132113	59	30	16	10	10	5
Papilio polytes	76194	44	29	14	10	9	5
Larimichthys crocea	215358	48	29	16	8	10	5
Carassius auratus	7957	54	29	16	7	11	5
Bombus vosnesenskii	207650	43	28	16	10	10	5
Gadus morhua	8049	38	28	18	10	12	5
Salvelinus sp. IW2-2015	2691554	36	28	13	9	9	5
Dermacentor silvarum	543639	31	27	12	9	8	5
Harpegnathos saltator	610380	41	27	14	10	9	5
Tetranychus urticae	32264	39	26	14	9	9	5
Nothobranchius furzeri	105023	40	26	17	10	11	5
Parambassis ranga	210632	36	25	16	9	10	5
Dermatophagoides pteronyssinus	6956	38	25	21	14	9	5
Bombus bifarius	103933	46	24	16	10	10	5
Bombus vancouverensis nearcticus	2705178	46	24	16	10	10	5
Cottoperca gobio	56716	33	23	15	9	10	5
Anarrhichthys ocellatus	433405	32	23	15	8	11	5
Aedes aegypti	7159	33	23	13	8	10	5
Oncorhynchus nerka	8023	31	23	13	9	9	5
Pollicipes pollicipes	41117	31	23	14	9	9	5
Seriola dumerili	41447	30	22	16	9	11	5
Ctenocephalides felis	7515	31	22	14	11	8	5
Cyprinodon variegatus	28743	35	21	16	10	10	5
Condylura cristata	143302	30	21	14	10	9	5
Gouania willdenowi	441366	30	20	15	9	10	5
Monopterus albus	43700	37	20	16	9	11	5
Drosophila ananassae	7217	34	19	15	8	11	5
Oryzias latipes	8090	29	19	14	7	11	5
Drosophila biarmipes	125945	32	19	12	7	10	5
Myotis brandtii	109478	38	18	14	10	9	5
Echeneis naucrates	173247	42	18	15	8	11	5
Myotis davidii	225400	29	18	16	11	10	5
Drosophila miranda	7229	29	17	15	8	12	5
Oncorhynchus keta	8018	33	17	13	8	10	5
Drosophila virilis	7244	31	16	13	8	9	5
Tachysurus fulvidraco	1234273	27	16	15	8	12	5
Scleropages formosus	113540	30	15	17	9	12	5
Drosophila erecta	7220	25	15	11	7	9	5
Musca domestica	7370	20	15	12	8	9	5
Myotis lucifugus	59463	45	15	15	10	10	5
Drosophila takahashii	29030	26	14	14	7	12	5
Boleophthalmus pectinirostris	150288	19	14	13	8	10	5
Drosophila teissieri	7243	24	14	11	7	9	5
Caenorhabditis elegans	6239	22	14	12	10	7	5
Drosophila simulans	7240	27	13	13	7	11	5
Drosophila melanogaster	7227	24	13	11	7	9	5
Equus przewalskii	9798	45	13	17	9	12	5
Drosophila yakuba	7245	23	13	11	7	9	5
Drosophila albomicans	7291	29	13	15	8	11	5
Drosophila sechellia	7238	21	13	12	7	10	5
Chlamydotis macqueenii	187382	14	12	12	10	7	5
Drosophila persimilis	7234	21	12	14	8	11	5
Drosophila mauritiana	7226	26	12	11	7	9	5
Drosophila eugracilis	29029	22	12	13	7	11	5
Drosophila pseudoobscura	7237	31	12	15	8	11	5
Drosophila grimshawi	7222	19	11	11	7	8	5
Drosophila hydei	7224	19	11	14	8	10	5
Caenorhabditis remanei	31234	14	11	12	9	7	5
Drosophila bipectinata	42026	28	11	15	8	11	5
Drosophila novamexicana	47314	22	11	13	8	9	5
Haliaeetus albicilla	8969	24	10	13	8	7	5
Trichoplax adhaerens	10228	13	10	13	10	8	5
Drosophila santomea	129105	24	10	12	7	10	5
Necator americanus	51031	13	9	12	9	8	5
Caenorhabditis briggsae	6238	12	9	12	9	7	5
Hydra vulgaris	6087	18	9	15	8	11	5
Schistosoma haematobium	6185	16	9	11	8	7	5
Mesitornis unicolor	54374	18	9	13	7	9	5
Lucilia sericata	13632	15	8	13	8	10	5
Drosophila innubila	198719	24	8	13	7	11	5
Amphibalanus amphitrite	1232801	105	75	14	9	9	4
Varroa destructor	109461	49	33	14	9	9	4
Limulus polyphemus	6850	40	28	21	14	9	4
Parasteatoda tepidariorum	114398	26	19	13	8	9	4
Centruroides sculpturatus	218467	23	16	13	8	8	4
Stegodyphus dumicola	202533	22	15	15	9	10	4
Ixodes scapularis	6945	23	13	15	9	10	4
Lepeophtheirus salmonis	72036	17	11	10	7	7	4
Diaphorina citri	121845	15	11	15	11	7	4
Strongyloides ratti	34506	14	10	11	8	7	4
Galendromus occidentalis	34638	13	10	11	9	6	4
Loa loa	7209	12	8	10	6	8	4
Trichinella spiralis	6334	6	4	6	4	4	3
$Entries are sorted according to decreasing number of pPCD (sub-)families

## Sheet: Table S4
Table S4. Taxonomic assignment of pPCD ortholgos identified in Spodoptera litura
pPCD Subfamily	Seed Protein	Ortholog NCBI Accession	Ortholog GeneId	Contig Name	# of genes on contig	Contig Length	Best blast hit (NCBI nrProt)	% identity	E-value	Bitscore	lca	Taxonomic assignment	Contamination	Curation code
GH27	QRW17738.1	XP_022837527.1	LOC111364741	NC_036191.1	361	11898354	Spodoptera littoralis	96.1	2.45e-305	842	Spodoptera	Spodoptera	no	1;2
GH51_2	QRW22033.1	XP_022836634.1	LOC111364003	NW_019225606.1	1	3793	Arcicella rosea	74.3	6.79E-306	852	Arcicella rosea	Arcicella rosea	yes
GH67	EAA66353.1	XP_022836595.1	LOC111363966	NW_019225544.1	1	4067	Arcicella rosea	82.8	0	909	Arcicella rosea	Arcicella rosea	yes
GH9	QRW16024.1	XP_022836350.1	LOC111363726	NW_019225163.1	1	6222	Arcicella rosea	96.1	8.4E-154	450	Arcicella rosea	Arcicella rosea	yes
GH28	QRW23661.1	XP_022836218.1	LOC111363610	NW_019225023.1	1	7504	Arcicella rosea	96.1	0	1036	Arcicella rosea	Arcicella rosea	yes
GH10	QRW19256.1	XP_022836010.1	LOC111363421	NW_019224828.1	1	10189	Arcicella rosea	91.4	1e-273	761	Bacteroidota	Bacteroidota	yes
GH4	BAV13126.1	XP_022833778.1	LOC111361615	NW_019224352.1	159	670970	Enterococcus sp. 5H	98.4	0	877	Bacteria	Bacteria	yes
CE8	QRW22671.1	XP_022833663.1	LOC111361504	NW_019224350.1	122	1035839	Enterococcus sp. 5H	98.2	3.13E-294	805	Enterococcus	Enterococcus	yes
GH4	BAV13126.1	XP_022833483.1	LOC111361338	NW_019224349.1	228	1436720	Spodoptera exigua	99.8	0	971	cellular organisms	Spodoptera	no	not 3
GH3	QRW27037.1	XP_022833292.1	LOC111361157	NW_019224349.1	228	1436720	Spodoptera exigua	97.7	0	1253	cellular organisms	Spodoptera	no	not 3
GH51_1	QRW18479.1	XP_022830597.1	LOC111359329	NC_036215.1	542	14213186	Spodoptera exigua	97.6	0	1523	Noctuoidea	Spodoptera	no	1;2;3
CE13	XP_005111140.1	XP_022828106.1	LOC111357581	NC_036211.1	453	13683143	Spodoptera frugiperda	98.2	0	879	Noctuidae	Spodoptera	no	1;2
GH1	QRW24047.1	XP_022827475.1	LOC111357132	NC_036210.1	373	12202122	Spodoptera frugiperda	88.3	0	978	Spodoptera	Spodoptera	no	1;2
GH1	QRW24047.1	XP_022827201.1	LOC111356946	NC_036210.1	373	12202122	Spodoptera frugiperda	89.6	0	1923	Spodoptera	Spodoptera	no	1;2
GH1	QRW24047.1	XP_022825432.1	LOC111355644	NC_036207.1	466	14208890	Spodoptera littoralis	97.6	0	1037	Spodoptera littoralis	Spodoptera	no	1;2
GH1	QRW24047.1	XP_022825294.1	LOC111355559	NC_036207.1	466	14208890	Spodoptera littoralis	97.1	0	1066	Spodoptera	Spodoptera	no	1;2
GH27	QRW17738.1	XP_022823578.1	LOC111354373	NC_036204.1	389	12191718	Spodoptera frugiperda	99.5	0	926	Ditrysia	Spodoptera	no	1;2
GH1	QRW24047.1	XP_022822475.1	LOC111353583	NC_036202.1	748	16271522	Spodoptera littoralis	99.6	0	1098	Noctuidae	Spodoptera	no	1;2
GH1	QRW24047.1	XP_022820790.1	LOC111352491	NC_036201.1	585	13926079	Spodoptera littoralis	99.2	0	1067	Spodoptera	Spodoptera	no	1;2
GH2	QRW25365.1	XP_022817754.1	LOC111350414	NC_036197.1	512	13300942	Spodoptera littoralis	98.4	0	1786	Spodoptera	Spodoptera	no	1;2
GH27	QRW17738.1	XP_022816887.1	LOC111349849	NC_036187.1	559	13549330	Spodoptera littoralis	97	9.29E-305	834	Spodoptera	Spodoptera	no	1;2
GH116	ADB52396.1	XP_022814466.1	LOC111348186	NC_036193.1	527	15485697	Spodoptera littoralis	97.3	0	1734	Spodoptera	Spodoptera	no	1;2

## Sheet: Table S5
Table S5. Taxonomic assignment of pPCD ortholgos identified in Eurytemora affinis
pPCD Subfamily	Seed Protein	Ortholog NCBI Accession	Ortholog GeneId	Contig Name	# of genes on contig	Contig Length	Best blast hit (NCBI nrProt)	% identity	E-value	Bitscore	lca	Taxonomic assignment	Contamination	Curation code
GH7	QRW15602.1	XP_023342726.1	LOC111712373	NW_019397153.1	5	114939	Daphnia pulex	61.6	4.18E-205	587	Eukaryota	Neocopepoda	no	(1);2;3
GH5_12	QRW26713.1	XP_023339622.1	LOC111709909	NW_019396065.1	36	603180	Tigriopus californicus	42.6	3.04E-154	464	Tigriopus californicus	Tigriopus californicus	no	1;2
CE13	XP_005111140.1	XP_023339120.1	LOC111709613	NW_019396874.1	5	135590	Lepeophtheirus salmonis	46.6	4.75E-182	543	Lepeophtheirus salmonis	Lepeophtheirus salmonis	no	1;2;3
GH5_12	QRW26713.1	XP_023338628.1	LOC111709234	NW_019396837.1	10	142637	Chrysochromulina tobinii	43.3	3.37E-123	381	Chrysochromulina tobinii	Chrysochromulina tobinii	no	2;3
GH9	QRW16024.1	XP_023337121.1	LOC111708090	NW_019396743.1	5	152499	Daphnia sinensis	42.4	1.69E-177	544	Bilateria	Multicrustacea	no	2
GH10	QRW19256.1	XP_023333584.1	LOC111705317	NW_019396549.1	11	194620	Tigriopus californicus	36.6	9.63E-38	151	Tigriopus californicus	Tigriopus californicus	no	1;2
GH27	QRW17738.1	XP_023332001.1	LOC111704098	NW_019396482.1	19	235456	Tigriopus californicus	50.3	6.25E-101	328	Tigriopus californicus	Tigriopus californicus	no	1;2
GH116	ADB52396.1	XP_023331929.1	LOC111704046	NW_019396480.1	18	218380	Cloeon dipterum	51.1	3.7E-290	832	Pancrustacea	Multicrustacea	no	2;3
GH81	QKD56309.1	XP_023330002.1	LOC111702516	NW_019396401.1	44	438334	Flavobacteriales bacterium	54.3	3.11E-254	734	Bacteria	Bacteria	HGT?	2;3
GH5_9	QRW22725.1	XP_023326030.1	LOC111699560	NW_019396259.1	34	645539	Tigriopus californicus	48.8	6.19E-143	425	Tigriopus californicus	Tigriopus californicus	no	1;2
GH1	QRW24047.1	XP_023324744.1	LOC111698604	NW_019396223.1	19	300492	Daphnia pulex	55.2	3.07E-189	547	Bilateria	Neocopepoda	no	(1);2;(3)
GH9	QRW16024.1	XP_023323459.1	LOC111697625	NW_019396188.1	27	421956	Acanthaster planci	36.9	9.48E-164	509	Bilateria	Multicrustacea	no	2;3

## Sheet: Table S6 
Table S6. Taxonomic assignment of pPCD ortholgos identified in Bradysia coprophila
pPCD Subfamily	Seed Protein	Ortholog NCBI Accession	Ortholog GeneId	Contig Name	# of genes on contig	Contig Length	Best blast hit (NCBI nrProt)	% identity	E-value	Bitscore	lca	Taxonomic assignment	Contamination	Curation code
PL1_7	QRW19905.1	XP_037052172.1	LOC119085781	NC_050737.1	659	9680413	Bradysia odoriphaga	66.8	1.36E-131	385	Bradysia odoriphaga	Bradysia	no	1;2
GH27	QRW17738.1	XP_037050710.1	LOC119084745	NW_023504021.1	43	1087137	Bradysia odoriphaga	98.1	1.79e-314	858	Sciaridae	Bradysia	no	1;2;3
GH1	QRW24047.1	XP_037050547.1	LOC119084599	NW_023504014.1	135	2566869	Pseudolycoriella hygida	82.7	0	971	Pseudolycoriella hygida	Pseudolycoriella hygida	no	1;2;3
GH45_1	QRW26230.1	XP_037050424.1	LOC119084512	NW_023503978.1	7	39724	Rotaria sordida	50	1.1E-142	423	Protostomia	Sciaridae	no	1;3
PL1_7	QRW19905.1	XP_037049386.1	LOC119083703	NW_023503941.1	352	5550376	Bradysia odoriphaga	94	4.93E-215	598	Bradysia odoriphaga	Bradysia	no	1;2
GH17	QRW17901.1	XP_037048852.1	LOC119083271	NW_023503823.1	86	1620249	Bradysia odoriphaga	92.7	1.77E-241	669	Bradysia odoriphaga	Bradysia	no	1;2;3
PL1_7	QRW19905.1	XP_037048335.1	LOC119082793	NW_023503746.1	67	1360598	uncultured eukaryote	90.5	1.19E-205	575	Eukaryota	Sciaridae	no	1;2;3
GH9	QRW16024.1	XP_037048168.1	LOC119082699	NW_023503727.1	228	4596295	Bradysia odoriphaga	95.4	0	928	Bradysia odoriphaga	Bradysia	no	1;2
GH116	ADB52396.1	XP_037047142.1	LOC119081953	NW_023503632.1	212	3012590	Bradysia odoriphaga	92.8	0	1571	Sciaridae	Bradysia	no	1;2
PL1_7	QRW19905.1	XP_037047105.1	LOC119081945	NW_023503632.1	212	3012590	Bradysia odoriphaga	60.4	4.2E-114	341	Hexapoda	Bradysia	no	1;2
GH1	QRW24047.1	XP_037045847.1	LOC119081227	NW_023503616.1	599	6907510	Bradysia odoriphaga	97.3	0	1063	Bradysia odoriphaga	Bradysia	no	1;2
GH51_2	QRW22033.1	XP_037045292.1	LOC119080837	NW_023503608.1	1172	12696218	Pseudolycoriella hygida	77.7	0	1017	Sciaridae	Bradysia	no	1;2
GH9	QRW16024.1	XP_037045093.1	LOC119080716	NW_023503608.1	1172	12696218	Bradysia odoriphaga	93.4	0	936	Bradysia odoriphaga	Bradysia	no	1;2
GH17	QRW17901.1	XP_037044760.1	LOC119080480	NW_023503608.1	1172	12696218	Bradysia odoriphaga	99.4	4.66E-254	700	Bradysia odoriphaga	Bradysia	no	1;2
CE8	QRW27021.1	XP_037043383.1	LOC119079522	NW_023503584.1	398	5210843	Bradysia odoriphaga	97.6	3.73E-239	661	Bradysia odoriphaga	Bradysia	no	1;2
GH9	QRW16024.1	XP_037042777.1	LOC119079073	NW_023503555.1	721	9634031	Bradysia odoriphaga	95.4	0	902	Sciaridae	Bradysia	no	1;2
GH11	ABF50866.1	XP_037042528.1	LOC119078904	NW_023503555.1	721	9634031	Pseudolycoriella hygida	85.4	2.77E-132	381	Eukaryota	Sciaridae	no	1;2
GH11	ABF50866.1	XP_037042527.1	LOC119078903	NW_023503555.1	721	9634031	Pseudolycoriella hygida	85.8	2.37E-133	384	Eukaryota	Sciaridae	no	1;2
GH1	QRW24047.1	XP_037041265.1	LOC119077990	NW_023503501.1	546	8712959	Pseudolycoriella hygida	80.7	0	924	Pseudolycoriella hygida	Pseudolycoriella hygida	no	1;2
GH9	QRW16024.1	XP_037040724.1	LOC119077612	NW_023503501.1	546	8712959	Folsomia candida	69.4	6.27E-233	655	Hexapoda	Bradysia	no	1;2;3
GH43_26	QRW25588.1	XP_037039505.1	LOC119076699	NW_023503493.1	1548	23039227	Bradysia odoriphaga	97.9	2.43E-265	728	Bradysia odoriphaga	Bradysia	no	1;2
CE8	QRW27021.1	XP_037038661.1	LOC119076106	NW_023503493.1	1548	23039227	Bradysia odoriphaga	89.9	2.7E-232	645	Bradysia odoriphaga	Bradysia	no	1;2
GH27	QRW17738.1	XP_037037657.1	LOC119075334	NW_023503464.1	95	1164668	Pseudolycoriella hygida	92.1	0	882	Diptera	Sciaridae	no	1;2
CE13	XP_005111140.1	XP_037036853.1	LOC119074671	NC_050736.1	466	5428254	Bradysia odoriphaga	98.5	0	1123	Bradysia odoriphaga	Bradysia	no	1;2
PL1_7	QRW19905.1	XP_037035155.1	LOC119073656	NC_050735.1	993	13097784	Bradysia odoriphaga	84.6	5.03E-192	540	Bradysia odoriphaga	Bradysia	no	1;2
GH16_1	QRW19682.1	XP_037035063.1	LOC119073594	NW_023503409.1	913	10963901	Bradysia odoriphaga	92.3	1.17E-212	592	Bradysia odoriphaga	Bradysia	no	1;2
GH3	QRW27037.1	XP_037034295.1	LOC119073088	NW_023503408.1	54	1091213	Bradysia odoriphaga	92.4	0	1420	Bradysia odoriphaga	Bradysia	no	1;2
PL1_7	QRW19905.1	XP_037034291.1	LOC119073083	NW_023503408.1	54	1091213	Pseudolycoriella hygida	91.1	4.66E-170	504	Pseudolycoriella hygida	Pseudolycoriella hygida	no	1;2
GH2	QRW25365.1	XP_037034290.1	LOC119073082	NW_023503408.1	54	1091213	Bradysia odoriphaga	90.5	0	1668	Bradysia odoriphaga	Bradysia	no	1;2
GH27	QRW17738.1	XP_037033872.1	LOC119072707	NW_023503376.1	407	6790317	Bradysia odoriphaga	93.5	4.14E-296	811	Bradysia odoriphaga	Bradysia	no	1;2
GH3	QRW27037.1	XP_037033349.1	LOC119072261	NC_050735.1	993	13097784	Bradysia odoriphaga	73.5	0	948	Sciaridae	Bradysia	no	1;2
GH9	QRW16024.1	XP_037033222.1	LOC119072165	NW_023503375.1	386	5870237	Pseudolycoriella hygida	56.3	2.15E-169	494	Protostomia	Bradysia	no	1;2
GH51_2	QRW22033.1	XP_037033096.1	LOC119072066	NW_023503374.1	605	9317167	Bradysia odoriphaga	93.5	0	1279	Bradysia odoriphaga	Bradysia	no	1;2
GH28	QRW26843.1	XP_037032572.1	LOC119071690	NW_023503374.1	605	9317167	Bradysia odoriphaga	95.4	0	1176	Bradysia odoriphaga	Bradysia	no	1;2
GH1	QRW24047.1	XP_037032381.1	LOC119071559	NW_023503374.1	605	9317167	Bradysia odoriphaga	90.4	0	1007	Bradysia odoriphaga	Bradysia	no	1;2
GH28	QRW24801.1	XP_037031339.1	LOC119070913	NW_023503372.1	429	5379512	Pseudolycoriella hygida	76.8	0	1830	Pseudolycoriella hygida	Pseudolycoriella hygida	no	1;2
GH10	QRW19256.1	XP_037030793.1	LOC119070521	NW_023503371.1	109	1488851	Pseudolycoriella hygida	81.2	4.65E-194	546	Pseudolycoriella hygida	Pseudolycoriella hygida	no	1;2
GH1	QRW24047.1	XP_037030601.1	LOC119070388	NW_023503370.1	164	2502985	Bradysia odoriphaga	96.1	0	1789	Sciaridae	Bradysia	no	1;2
GH51_1	QRW18479.1	XP_037028847.1	LOC119069071	NC_050735.1	993	13097784	Bradysia odoriphaga	92.3	0	901	Bradysia odoriphaga	Bradysia	no	1;2
GH3	QRW27037.1	XP_037028719.1	LOC119068955	NC_050735.1	993	13097784	Bradysia odoriphaga	93.7	0	1449	Bradysia odoriphaga	Bradysia	no	1;2
GH45_1	QRW26230.1	XP_037026636.1	LOC119067642	NW_023503295.1	196	5951924	Bradysia odoriphaga	89.2	1.7E-156	442	Bradysia odoriphaga	Bradysia	no	1;2
CE8	QRW22671.1	XP_037026044.1	LOC119067270	NW_023503293.1	432	8288951	Oppia nitens	59.9	2.35E-121	363	cellular organisms	Arthropoda	no	2;3
GH43_26	QRW25588.1	XP_037025833.1	LOC119067140	NW_023503293.1	432	8288951	Bradysia odoriphaga	94	1.01E-269	741	Bradysia odoriphaga	Bradysia	no	1;2
GH67	EAA66353.1	XP_037025713.1	LOC119067078	NW_023503292.1	117	3412285	Bradysia odoriphaga	95.8	0	1483	Bradysia odoriphaga	Bradysia	no	1;2
GH1	QRW24047.1	XP_037025293.1	LOC119066763	NC_050738.1	1159	15234923	Bradysia odoriphaga	94.7	0	1068	Bradysia odoriphaga	Bradysia	no	1;2
GH1	QRW24047.1	XP_037025071.1	LOC119066615	NC_050738.1	1159	15234923	Pseudolycoriella hygida	77.3	2.48E-295	817	Pseudolycoriella hygida	Pseudolycoriella hygida	no	1;2
GH9	QRW16024.1	XP_037025017.1	LOC119066572	NC_050738.1	1159	15234923	Bradysia odoriphaga	95.2	0	952	Bradysia odoriphaga	Bradysia	no	1;2
PL1_7	QRW19905.1	XP_037024859.1	LOC119066459	NC_050738.1	1159	15234923	Bradysia odoriphaga	92.8	4.27E-186	523	Bradysia odoriphaga	Bradysia	no	1;2
GH55_2	QRW16736.1	XP_037024340.1	LOC119066148	NC_050738.1	1159	15234923	Bradysia odoriphaga	97.6	0	1571	Bradysia odoriphaga	Bradysia	no	1;2
GH2	QRW25365.1	XP_037028038.1	LOC119065975	NC_050735.1	993	13097784	Bradysia odoriphaga	93.7	0	1866	Bradysia odoriphaga	Bradysia	no	1;2

## Sheet: Table S7
Table S7. Taxonomic assignment of pPCD ortholgos identified in Folsomia candida
pPCD Subfamily	Seed Protein	Ortholog NCBI Accession	Ortholog GeneId	Contig Name	# of genes on contig	Contig Length	Best blast hit (NCBI nrProt)	% identity	E-value	Bitscore	lca	Taxonomic assignment	Contamination	Curation code	Comments
GH2	QRW25365.1	XP_021968444.1	LOC110863442	NW_019091193.1	4317	28534321	Bradysia coprophila	61.1	0	1159	Sciaridae	Sciaridae	no	2;3
GH3	QRW27037.1	XP_035701811.1	LOC110862889	NW_019091268.1	10	124019	Pseudolycoriella hygida	60.8	3.86E-303	858	Sciaridae	Sciaridae	no
GH9	QRW16024.1	XP_021966378.1	LOC110861552	NW_019091234.1	141	986583	Bradysia coprophila	67.2	8.98E-233	655	Hexapoda	Entomobryomorpha	no	2;3
GH1	QRW24047.1	XP_021965305.1	LOC110860551	NW_019091225.1	234	1698824	Allacma fusca	56.4	5.23E-190	558	Collembola	Entomobryomorpha	no	1;2
GH1	QRW24047.1	XP_021965263.1	LOC110860515	NW_019091225.1	234	1698824	Allacma fusca	65.5	9.76E-235	665	Hexapoda	Entomobryomorpha	no	1;2
GH1	QRW24047.1	XP_021965243.1	LOC110860498	NW_019091225.1	234	1698824	Orchesella cincta	58.1	9.89E-218	621	Hexapoda	Entomobryomorpha	no	1;2
GH1	QRW24047.1	XP_021965239.1	LOC110860494	NW_019091225.1	234	1698824	Allacma fusca	66	3.18E-238	672	Hexapoda	Entomobryomorpha	no	1;2
CE13	XP_005111140.1	XP_021964700.1	LOC110859968	NW_019091220.1	324	2077419	Orchesella cincta	57.1	4.9E-202	597	Orchesella cincta	Orchesella cincta	no	1;2
GH17	QRW17901.1	XP_021964486.1	LOC110859800	NW_019091220.1	324	2077419	Orchesella cincta	75	5.56E-181	515	Collembola	Entomobryomorpha	no	1;2
GH27	QRW17738.1	XP_021962277.1	LOC110857972	NW_019091212.1	348	3361948	Orchesella cincta	86.8	2.38e-312	857	Collembola	Entomobryomorpha	no	1;2
PL1_7	QRW19905.1	XP_021961926.1	LOC110857634	NW_019091211.1	594	3497957	Bradysia odoriphaga	56.7	1.8E-106	323	cellular organisms	Hexapoda	no	2;3
GH1	QRW24047.1	XP_021961902.2	LOC110857612	NW_019091211.1	594	3497957	Pseudolycoriella hygida	57.9	2.86E-197	572	Hexapoda	Entomobryomorpha	no	2;3
CE8	QRW27021.1	XP_021961454.1	LOC110857158	NW_019091210.1	503	3548872	Bradysia coprophila	74.8	8.2E-164	471	Bradysia	Bradysia	no	2;3
GH1	QRW24047.1	XP_021961403.1	LOC110857108	NW_019091210.1	503	3548872	Orchesella cincta	52.2	1.92E-187	543	Bilateria	Entomobryomorpha	no	1;2
GH3	QRW27037.1	XP_035712852.1	LOC110856377	NW_019091207.1	342	4384456	Bradysia coprophila	60.1	6.82E-303	858	Sciaridae	Sciaridae	no	2;3
GH30	QRW24543.1	XP_021960025.1	LOC110855916	NW_019091206.1	385	4393989	Allacma fusca	39.2	6.36E-144	447	Collembola	Entomobryomorpha	no	1;2
GH43_26	QRW25588.1	XP_021959712.1	LOC110855611	NW_019091205.1	474	4575295	Orchesella cincta	72.4	1.36E-179	511	Orchesella cincta	Orchesella cincta	no	1;2
GH43_26	QRW25588.1	XP_021955771.1	LOC110852100	NW_019091199.1	1248	7050299	Orchesella cincta	64.6	1.3E-146	446	Collembola	Entomobryomorpha	no	1;2
PL1_7	QRW19905.1	XP_021953540.1	LOC110850415	NW_019091197.1	1298	10821126	Bradysia coprophila	55.3	2.38E-108	328	cellular organisms	Hexapoda	no	2;3
PL1	QRW26065.1	XP_021953480.1	LOC110850318	NW_019091193.1	4317	28534321	Bacillus intestinalis	55.4	1.28E-160	469	Bacteria	Bacteria	HGT?	2;3
GH3	QRW27037.1	XP_021953260.1	LOC110850085	NW_019091197.1	1298	10821126	Bradysia coprophila	57.4	5.77E-288	820	Sciaridae	Sciaridae	no	2;3
GH10	QRW19256.1	XP_021953237.1	LOC110850063	NW_019091197.1	1298	10821126	Globomyces sp. JEL0801	39.3	9.46E-101	322	cellular organisms	Opisthokonta	HGT?	2;3
GH3	QRW27037.1	XP_021953023.1	LOC110849866	NW_019091197.1	1298	10821126	Bradysia coprophila	57.4	1.64E-287	819	Sciaridae	Sciaridae	no	2;3
GH55_2	QRW16736.1	XP_021952735.1	LOC110849613	NW_019091197.1	1298	10821126	Bradysia coprophila	62.3	0	980	Sciaridae	Sciaridae	no	2;3
GH1	QRW24047.1	XP_021952675.1	LOC110849560	NW_019091193.1	4317	28534321	Orchesella cincta	73.6	5.27E-243	689	Collembola	Entomobryomorpha	no	1;2
GH1	QRW24047.1	XP_035707284.1	LOC110849077	NW_019091196.1	1641	12914944	Pseudolycoriella hygida	63.1	8.55E-235	664	Hexapoda	Entomobryomorpha	no	2;3
GH43_26	QRW25588.1	XP_021951599.1	LOC110848647	NW_019091196.1	1641	12914944	Orchesella cincta	73.6	1.27E-181	516	Orchesella cincta	Orchesella cincta	no	1;2
GH81	QKD56309.1	XP_021951263.1	LOC110848369	NW_019091196.1	1641	12914944	Orchesella cincta	66.2	0	1269	Collembola	Entomobryomorpha	no	1;2
GH45_1	QRW26230.1	XP_021948187.1	LOC110845935	NW_019091195.1	2631	15527869	Adineta ricciae	59.2	3.91E-131	386	Protostomia	Hexapoda	no	2;3
GH116	ADB52396.1	XP_021947733.1	LOC110845592	NW_019091195.1	2631	15527869	Allacma fusca	64.5	0	1098	Allacma fusca	Allacma fusca	no	1;2
GH1	QRW24047.1	XP_021946758.1	LOC110844778	NW_019091194.1	2815	19542282	Bradysia coprophila	69.7	4.57E-275	766	Hexapoda	Entomobryomorpha	no	2;3
GH30	QRW24543.1	XP_035702640.1	LOC110844431	NW_019091193.1	4317	28534321	Orchesella cincta	57.6	9.43E-250	711	Orchesella cincta	Orchesella cincta	no	1;2
GH43_26	QRW25588.1	XP_021945568.1	LOC110843831	NW_019091194.1	2815	19542282	Orchesella cincta	65	2.95E-168	491	Hexapoda	Entomobryomorpha	no	1;2
GH45_1	QRW26230.1	XP_021945337.1	LOC110843646	NW_019091194.1	2815	19542282	Orchesella cincta	72.9	2.43E-120	352	Opisthokonta	Entomobryomorpha	no	1;2
PL1_7	QRW19905.1	XP_021944859.1	LOC110843205	NW_019091194.1	2815	19542282	Bradysia coprophila	54.9	5.51E-107	325	cellular organisms	Hexapoda	no	2;3
GH55_2	QRW16736.1	XP_021944673.1	LOC110843068	NW_019091194.1	2815	19542282	Pseudolycoriella hygida	69.9	0	1070	Sciaridae	Sciaridae	no	2;3

## Sheet: Table S8
Table S8. Feature architecture similarities of pPCD orthologs in E. affinis, B. coprophila, and F. candida
pPCD seed	orthoID	Species	NCBI Taxonomy ID	Ortholog accession	FAS_F	FAS_B
CE13_XP_005111140.1	CE13_XP_005111140.1|EURAF@88015@000591075_1|XP_023339120.1|0	Eurytemora affinis	ncbi88015	XP_023339120.1	0.70671	0.54339
CE13_XP_005111140.1	CE13_XP_005111140.1|EURAF@88015@000591075_1|XP_023339121.1|1	Eurytemora affinis	ncbi88015	XP_023339121.1	0.70641	0.54306
CE13_XP_005111140.1	CE13_XP_005111140.1|BRACO@38358@014529535_1|XP_037036853.1|1	Bradysia coprophila	ncbi38358	XP_037036853.1	0.81492	0.54751
CE13_XP_005111140.1	CE13_XP_005111140.1|FOLCA@158441@002217175_1|XP_021964700.1|1	Folsomia candida	ncbi158441	XP_021964700.1	0.83259	0.44472
CE13_XP_005111140.1	CE13_XP_005111140.1|FOLCA@158441@002217175_1|XP_035715762.1|0	Folsomia candida	ncbi158441	XP_035715762.1	0.78336	0.51678
CE8_QRW22671.1	CE8_QRW22671.1|BRACO@38358@014529535_1|XP_037026044.1|1	Bradysia coprophila	ncbi38358	XP_037026044.1	0.59749	0.95374
CE8_QRW27021.1	CE8_QRW27021.1|BRACO@38358@014529535_1|XP_037043383.1|0	Bradysia coprophila	ncbi38358	XP_037043383.1	0.83156	0.9979
CE8_QRW27021.1	CE8_QRW27021.1|BRACO@38358@014529535_1|XP_037038661.1|1	Bradysia coprophila	ncbi38358	XP_037038661.1	0.98929	0.79151
CE8_QRW27021.1	CE8_QRW27021.1|FOLCA@158441@002217175_1|XP_021961454.1|1	Folsomia candida	ncbi158441	XP_021961454.1	0.99574	0.9964
GH1_QRW24047.1	GH1_QRW24047.1|EURAF@88015@000591075_1|XP_023324744.1|1	Eurytemora affinis	ncbi88015	XP_023324744.1	0.95176	0.67785
GH1_QRW24047.1	GH1_QRW24047.1|BRACO@38358@014529535_1|XP_037025071.1|0	Bradysia coprophila	ncbi38358	XP_037025071.1	0.94477	0.65415
GH1_QRW24047.1	GH1_QRW24047.1|BRACO@38358@014529535_1|XP_037050547.1|0	Bradysia coprophila	ncbi38358	XP_037050547.1	0.94705	0.67449
GH1_QRW24047.1	GH1_QRW24047.1|BRACO@38358@014529535_1|XP_037045847.1|0	Bradysia coprophila	ncbi38358	XP_037045847.1	0.94303	0.65295
GH1_QRW24047.1	GH1_QRW24047.1|BRACO@38358@014529535_1|XP_037032381.1|1	Bradysia coprophila	ncbi38358	XP_037032381.1	0.94306	0.67164
GH1_QRW24047.1	GH1_QRW24047.1|BRACO@38358@014529535_1|XP_037025293.1|0	Bradysia coprophila	ncbi38358	XP_037025293.1	0.94333	0.65316
GH1_QRW24047.1	GH1_QRW24047.1|BRACO@38358@014529535_1|XP_037030601.1|0	Bradysia coprophila	ncbi38358	XP_037030601.1	0.99049	0.27776
GH1_QRW24047.1	GH1_QRW24047.1|BRACO@38358@014529535_1|XP_037041265.1|0	Bradysia coprophila	ncbi38358	XP_037041265.1	0.93922	0.57762
GH1_QRW24047.1	GH1_QRW24047.1|FOLCA@158441@002217175_1|XP_021965243.1|0	Folsomia candida	ncbi158441	XP_021965243.1	0.94927	0.67608
GH1_QRW24047.1	GH1_QRW24047.1|FOLCA@158441@002217175_1|XP_021961403.1|0	Folsomia candida	ncbi158441	XP_021961403.1	0.949	0.77647
GH1_QRW24047.1	GH1_QRW24047.1|FOLCA@158441@002217175_1|XP_021965239.1|0	Folsomia candida	ncbi158441	XP_021965239.1	0.95206	0.67806
GH1_QRW24047.1	GH1_QRW24047.1|FOLCA@158441@002217175_1|XP_021961902.2|0	Folsomia candida	ncbi158441	XP_021961902.2	0.9484	0.9484
GH1_QRW24047.1	GH1_QRW24047.1|FOLCA@158441@002217175_1|XP_021946758.1|0	Folsomia candida	ncbi158441	XP_021946758.1	0.95116	0.77824
GH1_QRW24047.1	GH1_QRW24047.1|FOLCA@158441@002217175_1|XP_021952675.1|1	Folsomia candida	ncbi158441	XP_021952675.1	0.95371	0.67923
GH1_QRW24047.1	GH1_QRW24047.1|FOLCA@158441@002217175_1|XP_021965263.1|0	Folsomia candida	ncbi158441	XP_021965263.1	0.9439	0.67224
GH1_QRW24047.1	GH1_QRW24047.1|FOLCA@158441@002217175_1|XP_021965305.1|0	Folsomia candida	ncbi158441	XP_021965305.1	0.94543	0.94543
GH1_QRW24047.1	GH1_QRW24047.1|FOLCA@158441@002217175_1|XP_035707284.1|0	Folsomia candida	ncbi158441	XP_035707284.1	0.94921	0.67602
GH10_QRW19256.1	GH10_QRW19256.1|EURAF@88015@000591075_1|XP_023333584.1|1	Eurytemora affinis	ncbi88015	XP_023333584.1	0.61623	0.95497
GH10_QRW19256.1	GH10_QRW19256.1|BRACO@38358@014529535_1|XP_037030793.1|1	Bradysia coprophila	ncbi38358	XP_037030793.1	0.87552	0.99757
GH10_QRW19256.1	GH10_QRW19256.1|FOLCA@158441@002217175_1|XP_021953237.1|1	Folsomia candida	ncbi158441	XP_021953237.1	0.87336	0.99544
GH11_ABF50866.1	GH11_ABF50866.1|BRACO@38358@014529535_1|XP_037042527.1|1	Bradysia coprophila	ncbi38358	XP_037042527.1	0.84086	0.99661
GH11_ABF50866.1	GH11_ABF50866.1|BRACO@38358@014529535_1|XP_037042528.1|0	Bradysia coprophila	ncbi38358	XP_037042528.1	0.84086	0.99661
GH116_ADB52396.1	GH116_ADB52396.1|EURAF@88015@000591075_1|XP_023331929.1|0	Eurytemora affinis	ncbi88015	XP_023331929.1	0.66852	0.74524
GH116_ADB52396.1	GH116_ADB52396.1|EURAF@88015@000591075_1|XP_023331931.1|1	Eurytemora affinis	ncbi88015	XP_023331931.1	0.64753	0.99193
GH116_ADB52396.1	GH116_ADB52396.1|EURAF@88015@000591075_1|XP_023331930.1|0	Eurytemora affinis	ncbi88015	XP_023331930.1	0.66846	0.74518
GH116_ADB52396.1	GH116_ADB52396.1|BRACO@38358@014529535_1|XP_037047143.1|1	Bradysia coprophila	ncbi38358	XP_037047143.1	0.72866	0.9922
GH116_ADB52396.1	GH116_ADB52396.1|BRACO@38358@014529535_1|XP_037047142.1|0	Bradysia coprophila	ncbi38358	XP_037047142.1	0.72803	0.99142
GH116_ADB52396.1	GH116_ADB52396.1|FOLCA@158441@002217175_1|XP_021947733.1|1	Folsomia candida	ncbi158441	XP_021947733.1	0.72823	0.98374
GH16_1_QRW19682.1	GH16_1_QRW19682.1|BRACO@38358@014529535_1|XP_037035063.1|1	Bradysia coprophila	ncbi38358	XP_037035063.1	0.79951	0.99019
GH17_QRW17901.1	GH17_QRW17901.1|BRACO@38358@014529535_1|XP_037044760.1|1	Bradysia coprophila	ncbi38358	XP_037044760.1	0.45448	0.81362
GH17_QRW17901.1	GH17_QRW17901.1|BRACO@38358@014529535_1|XP_037048852.1|0	Bradysia coprophila	ncbi38358	XP_037048852.1	0.47195	0.93118
GH17_QRW17901.1	GH17_QRW17901.1|FOLCA@158441@002217175_1|XP_021964486.1|1	Folsomia candida	ncbi158441	XP_021964486.1	0.45014	0.93499
GH2_QRW25365.1	GH2_QRW25365.1|BRACO@38358@014529535_1|XP_037028038.1|0	Bradysia coprophila	ncbi38358	XP_037028038.1	0.31283	0.2332
GH2_QRW25365.1	GH2_QRW25365.1|BRACO@38358@014529535_1|XP_037034290.1|1	Bradysia coprophila	ncbi38358	XP_037034290.1	0.31322	0.2249
GH2_QRW25365.1	GH2_QRW25365.1|FOLCA@158441@002217175_1|XP_021968444.1|1	Folsomia candida	ncbi158441	XP_021968444.1	0.6963	0.61224
GH27_QRW17738.1	GH27_QRW17738.1|EURAF@88015@000591075_1|XP_023332001.1|1	Eurytemora affinis	ncbi88015	XP_023332001.1	0.98953	0.98833
GH27_QRW17738.1	GH27_QRW17738.1|BRACO@38358@014529535_1|XP_037037659.1|0	Bradysia coprophila	ncbi38358	XP_037037659.1	0.99067	0.88705
GH27_QRW17738.1	GH27_QRW17738.1|BRACO@38358@014529535_1|XP_037037657.1|0	Bradysia coprophila	ncbi38358	XP_037037657.1	0.99112	0.78691
GH27_QRW17738.1	GH27_QRW17738.1|BRACO@38358@014529535_1|XP_037050710.1|0	Bradysia coprophila	ncbi38358	XP_037050710.1	0.99556	0.99559
GH27_QRW17738.1	GH27_QRW17738.1|BRACO@38358@014529535_1|XP_037033872.1|1	Bradysia coprophila	ncbi38358	XP_037033872.1	0.56241	0.3062
GH27_QRW17738.1	GH27_QRW17738.1|FOLCA@158441@002217175_1|XP_021962277.1|1	Folsomia candida	ncbi158441	XP_021962277.1	0.98131	0.98155
GH27_QRW17738.1	GH27_QRW17738.1|FOLCA@158441@002217175_1|XP_021962278.1|0	Folsomia candida	ncbi158441	XP_021962278.1	0.98131	0.98155
GH28_QRW23661.1	GH28_QRW23661.1|BRACO@38358@014529535_1|XP_037031341.1|0	Bradysia coprophila	ncbi38358	XP_037031341.1	0.9886	0.22457
GH28_QRW23661.1	GH28_QRW23661.1|BRACO@38358@014529535_1|XP_037031340.1|1	Bradysia coprophila	ncbi38358	XP_037031340.1	0.9886	0.22457
GH28_QRW23661.1	GH28_QRW23661.1|BRACO@38358@014529535_1|XP_037032572.1|0	Bradysia coprophila	ncbi38358	XP_037032572.1	0.89036	0.54955
GH28_QRW23661.1	GH28_QRW23661.1|BRACO@38358@014529535_1|XP_037031339.1|0	Bradysia coprophila	ncbi38358	XP_037031339.1	0.98893	0.2246
GH28_QRW24801.1	GH28_QRW24801.1|BRACO@38358@014529535_1|XP_037031341.1|0	Bradysia coprophila	ncbi38358	XP_037031341.1	0.78204	0.17602
GH28_QRW24801.1	GH28_QRW24801.1|BRACO@38358@014529535_1|XP_037031340.1|1	Bradysia coprophila	ncbi38358	XP_037031340.1	0.78204	0.17602
GH28_QRW24801.1	GH28_QRW24801.1|BRACO@38358@014529535_1|XP_037031339.1|0	Bradysia coprophila	ncbi38358	XP_037031339.1	0.78252	0.17602
GH28_QRW26843.1	GH28_QRW26843.1|BRACO@38358@014529535_1|XP_037032572.1|1	Bradysia coprophila	ncbi38358	XP_037032572.1	0.98776	0.40582
GH3_QRW16158.1	GH3_QRW16158.1|FOLCA@158441@002217175_1|XP_035712852.1|1	Folsomia candida	ncbi158441	XP_035712852.1	0.93801	0.87874
GH3_QRW27037.1	GH3_QRW27037.1|BRACO@38358@014529535_1|XP_037033349.1|0	Bradysia coprophila	ncbi38358	XP_037033349.1	0.70213	0.97912
GH3_QRW27037.1	GH3_QRW27037.1|BRACO@38358@014529535_1|XP_037034295.1|0	Bradysia coprophila	ncbi38358	XP_037034295.1	0.77441	0.72772
GH3_QRW27037.1	GH3_QRW27037.1|BRACO@38358@014529535_1|XP_037028719.1|1	Bradysia coprophila	ncbi38358	XP_037028719.1	0.7742	0.83989
GH3_QRW27037.1	GH3_QRW27037.1|FOLCA@158441@002217175_1|XP_035701811.1|0	Folsomia candida	ncbi158441	XP_035701811.1	0.81334	0.9973
GH3_QRW27037.1	GH3_QRW27037.1|FOLCA@158441@002217175_1|XP_035712852.1|1	Folsomia candida	ncbi158441	XP_035712852.1	0.81334	0.9973
GH3_QRW27037.1	GH3_QRW27037.1|FOLCA@158441@002217175_1|XP_021953023.1|0	Folsomia candida	ncbi158441	XP_021953023.1	0.79969	0.97942
GH3_QRW27037.1	GH3_QRW27037.1|FOLCA@158441@002217175_1|XP_021953260.1|0	Folsomia candida	ncbi158441	XP_021953260.1	0.79969	0.97939
GH30_QRW24543.1	GH30_QRW24543.1|FOLCA@158441@002217175_1|XP_035702646.1|1	Folsomia candida	ncbi158441	XP_035702646.1	0.96793	0.68937
GH30_QRW24543.1	GH30_QRW24543.1|FOLCA@158441@002217175_1|XP_035702640.1|0	Folsomia candida	ncbi158441	XP_035702640.1	0.96745	0.68901
GH30_QRW24543.1	GH30_QRW24543.1|FOLCA@158441@002217175_1|XP_021960025.1|0	Folsomia candida	ncbi158441	XP_021960025.1	0.98767	0.70344
GH43_26_QRW25588.1	GH43_26_QRW25588.1|BRACO@38358@014529535_1|XP_037025833.1|0	Bradysia coprophila	ncbi38358	XP_037025833.1	0.97729	0.97552
GH43_26_QRW25588.1	GH43_26_QRW25588.1|BRACO@38358@014529535_1|XP_037039505.1|1	Bradysia coprophila	ncbi38358	XP_037039505.1	0.83612	0.99724
GH43_26_QRW25588.1	GH43_26_QRW25588.1|FOLCA@158441@002217175_1|XP_021959712.1|0	Folsomia candida	ncbi158441	XP_021959712.1	0.80617	0.99817
GH43_26_QRW25588.1	GH43_26_QRW25588.1|FOLCA@158441@002217175_1|XP_021955771.1|0	Folsomia candida	ncbi158441	XP_021955771.1	0.97903	0.97813
GH43_26_QRW25588.1	GH43_26_QRW25588.1|FOLCA@158441@002217175_1|XP_021945568.1|1	Folsomia candida	ncbi158441	XP_021945568.1	0.97825	0.9775
GH43_26_QRW25588.1	GH43_26_QRW25588.1|FOLCA@158441@002217175_1|XP_021951599.1|0	Folsomia candida	ncbi158441	XP_021951599.1	0.80464	0.99631
GH45_1_QRW26230.1	GH45_1_QRW26230.1|BRACO@38358@014529535_1|XP_037026636.1|0	Bradysia coprophila	ncbi38358	XP_037026636.1	0.80458	0.99586
GH45_1_QRW26230.1	GH45_1_QRW26230.1|BRACO@38358@014529535_1|XP_037050424.1|1	Bradysia coprophila	ncbi38358	XP_037050424.1	0.5403	0.25549
GH45_1_QRW26230.1	GH45_1_QRW26230.1|FOLCA@158441@002217175_1|XP_021948187.1|0	Folsomia candida	ncbi158441	XP_021948187.1	0.96571	0.34082
GH45_1_QRW26230.1	GH45_1_QRW26230.1|FOLCA@158441@002217175_1|XP_021945337.1|1	Folsomia candida	ncbi158441	XP_021945337.1	0.94032	0.98911
GH5_12_QRW26702.1	GH5_12_QRW26702.1|EURAF@88015@000591075_1|XP_023338628.1|1	Eurytemora affinis	ncbi88015	XP_023338628.1	0.71514	0.76371
GH5_12_QRW26713.1	GH5_12_QRW26713.1|EURAF@88015@000591075_1|XP_023338628.1|1	Eurytemora affinis	ncbi88015	XP_023338628.1	0.39759	0.84387
GH5_12_QRW26713.1	GH5_12_QRW26713.1|EURAF@88015@000591075_1|XP_023339622.1|0	Eurytemora affinis	ncbi88015	XP_023339622.1	0.39537	0.83861
GH5_9_QRW22725.1	GH5_9_QRW22725.1|EURAF@88015@000591075_1|XP_023326030.1|1	Eurytemora affinis	ncbi88015	XP_023326030.1	0.98188	0.98362
GH5_9_QRW22725.1	GH5_9_QRW22725.1|EURAF@88015@000591075_1|XP_023326029.1|0	Eurytemora affinis	ncbi88015	XP_023326029.1	0.98188	0.98362
GH51_1_QRW18479.1	GH51_1_QRW18479.1|BRACO@38358@014529535_1|XP_037028856.1|1	Bradysia coprophila	ncbi38358	XP_037028856.1	0.3669	0.60699
GH51_1_QRW18479.1	GH51_1_QRW18479.1|BRACO@38358@014529535_1|XP_037028847.1|0	Bradysia coprophila	ncbi38358	XP_037028847.1	0.36885	0.61116
GH51_2_QRW22033.1	GH51_2_QRW22033.1|BRACO@38358@014529535_1|XP_037045292.1|1	Bradysia coprophila	ncbi38358	XP_037045292.1	0.36247	0.64523
GH51_2_QRW22033.1	GH51_2_QRW22033.1|BRACO@38358@014529535_1|XP_037033096.1|0	Bradysia coprophila	ncbi38358	XP_037033096.1	0.36127	0.74358
GH55_2_QRW16736.1	GH55_2_QRW16736.1|BRACO@38358@014529535_1|XP_037024340.1|1	Bradysia coprophila	ncbi38358	XP_037024340.1	0.98689	0.77348
GH55_2_QRW16736.1	GH55_2_QRW16736.1|FOLCA@158441@002217175_1|XP_021944673.1|1	Folsomia candida	ncbi158441	XP_021944673.1	0.99274	0.77585
GH55_2_QRW16736.1	GH55_2_QRW16736.1|FOLCA@158441@002217175_1|XP_021952735.1|0	Folsomia candida	ncbi158441	XP_021952735.1	0.99013	0.74637
GH67_EAA66353.1	GH67_EAA66353.1|BRACO@38358@014529535_1|XP_037025713.1|1	Bradysia coprophila	ncbi38358	XP_037025713.1	0.98314	0.97972
GH7_QRW15602.1	GH7_QRW15602.1|EURAF@88015@000591075_1|XP_023342726.1|1	Eurytemora affinis	ncbi88015	XP_023342726.1	0.3392	0.64734
GH81_QKD56309.1	GH81_QKD56309.1|EURAF@88015@000591075_1|XP_023330002.1|1	Eurytemora affinis	ncbi88015	XP_023330002.1	0.85411	0.97639
GH81_QKD56309.1	GH81_QKD56309.1|FOLCA@158441@002217175_1|XP_021951263.1|1	Folsomia candida	ncbi158441	XP_021951263.1	0.81556	0.76214
GH9_QRW16024.1	GH9_QRW16024.1|EURAF@88015@000591075_1|XP_023323459.1|0	Eurytemora affinis	ncbi88015	XP_023323459.1	0.93727	0.30045
GH9_QRW16024.1	GH9_QRW16024.1|EURAF@88015@000591075_1|XP_023337121.1|1	Eurytemora affinis	ncbi88015	XP_023337121.1	0.93526	0.28084
GH9_QRW16024.1	GH9_QRW16024.1|BRACO@38358@014529535_1|XP_037025017.1|1	Bradysia coprophila	ncbi38358	XP_037025017.1	0.80365	0.99478
GH9_QRW16024.1	GH9_QRW16024.1|BRACO@38358@014529535_1|XP_037033222.1|0	Bradysia coprophila	ncbi38358	XP_037033222.1	0.86651	0.98614
GH9_QRW16024.1	GH9_QRW16024.1|BRACO@38358@014529535_1|XP_037048168.1|0	Bradysia coprophila	ncbi38358	XP_037048168.1	0.87047	0.81967
GH9_QRW16024.1	GH9_QRW16024.1|BRACO@38358@014529535_1|XP_037040724.1|0	Bradysia coprophila	ncbi38358	XP_037040724.1	0.90467	0.98725
GH9_QRW16024.1	GH9_QRW16024.1|BRACO@38358@014529535_1|XP_037042777.1|0	Bradysia coprophila	ncbi38358	XP_037042777.1	0.90452	0.98722
GH9_QRW16024.1	GH9_QRW16024.1|BRACO@38358@014529535_1|XP_037045093.1|0	Bradysia coprophila	ncbi38358	XP_037045093.1	0.87098	0.82024
GH9_QRW16024.1	GH9_QRW16024.1|FOLCA@158441@002217175_1|XP_021966378.1|1	Folsomia candida	ncbi158441	XP_021966378.1	0.86693	0.98662
PL1_2_QRW19037.1	PL1_2_QRW19037.1|BRACO@38358@014529535_1|XP_037052172.1|1	Bradysia coprophila	ncbi38358	XP_037052172.1	0.57046	0.96211
PL1_2_QRW19037.1	PL1_2_QRW19037.1|BRACO@38358@014529535_1|XP_037024859.1|0	Bradysia coprophila	ncbi38358	XP_037024859.1	0.52071	0.96358
PL1_2_QRW19037.1	PL1_2_QRW19037.1|BRACO@38358@014529535_1|XP_037034291.1|0	Bradysia coprophila	ncbi38358	XP_037034291.1	0.56956	0.96256
PL1_2_QRW19037.1	PL1_2_QRW19037.1|BRACO@38358@014529535_1|XP_037049386.1|0	Bradysia coprophila	ncbi38358	XP_037049386.1	0.70086	0.96325
PL1_2_QRW19037.1	PL1_2_QRW19037.1|BRACO@38358@014529535_1|XP_037035155.1|0	Bradysia coprophila	ncbi38358	XP_037035155.1	0.77574	0.95476
PL1_7_QRW19905.1	PL1_7_QRW19905.1|BRACO@38358@014529535_1|XP_037035155.1|0	Bradysia coprophila	ncbi38358	XP_037035155.1	0.99433	0.703
PL1_7_QRW19905.1	PL1_7_QRW19905.1|BRACO@38358@014529535_1|XP_037048335.1|0	Bradysia coprophila	ncbi38358	XP_037048335.1	0.89964	0.70201
PL1_7_QRW19905.1	PL1_7_QRW19905.1|BRACO@38358@014529535_1|XP_037049386.1|0	Bradysia coprophila	ncbi38358	XP_037049386.1	0.90024	0.70189
PL1_7_QRW19905.1	PL1_7_QRW19905.1|BRACO@38358@014529535_1|XP_037034291.1|0	Bradysia coprophila	ncbi38358	XP_037034291.1	0.94724	0.9763
PL1_7_QRW19905.1	PL1_7_QRW19905.1|BRACO@38358@014529535_1|XP_037052172.1|0	Bradysia coprophila	ncbi38358	XP_037052172.1	0.94832	0.98848
PL1_7_QRW19905.1	PL1_7_QRW19905.1|BRACO@38358@014529535_1|XP_037047105.1|0	Bradysia coprophila	ncbi38358	XP_037047105.1	0.89913	0.9967
PL1_7_QRW19905.1	PL1_7_QRW19905.1|BRACO@38358@014529535_1|XP_037024859.1|1	Bradysia coprophila	ncbi38358	XP_037024859.1	0.90225	0.99523
PL1_7_QRW19905.1	PL1_7_QRW19905.1|FOLCA@158441@002217175_1|XP_021953540.1|1	Folsomia candida	ncbi158441	XP_021953540.1	0.99475	0.98317
PL1_7_QRW19905.1	PL1_7_QRW19905.1|FOLCA@158441@002217175_1|XP_021944859.1|0	Folsomia candida	ncbi158441	XP_021944859.1	0.99352	0.98218
PL1_7_QRW19905.1	PL1_7_QRW19905.1|FOLCA@158441@002217175_1|XP_021961926.1|0	Folsomia candida	ncbi158441	XP_021961926.1	0.95547	0.97525
PL1_QRW26065.1	PL1_QRW26065.1|FOLCA@158441@002217175_1|XP_021953480.1|1	Folsomia candida	ncbi158441	XP_021953480.1	0.7683	0.94039
